# Supplementary material for: The active free-living bathypelagic microbiome is largely dominated by rare surface taxa
Source: ISME Commun. 2024 Jan 23;4(1):ycae015. doi: 10.1093/ismeco/ycae015 (PMC10919342; doi:10.1093/ismeco/ycae015)
Supplement: TableS1_revised_ycae015 [file tables1_revised_ycae015.xlsx]

## Sheet: Hoja1
Table S1. Average 16S rRNA gene copy number used to normalize 16S RNA genes and transcripts reads. Cnumber indicates the copy number used for each ASV's normalization, cnumber_match indicates whether the ASV matches exactly the species available in the rRNA database (exact), or the cnumber is the average number observed at the family or order level. Default.to.1 indicates when no correction was a…
ASV.id	Kingdom_SILVA138	Phylum_SILVA138	Class_SILVA138	Order_SILVA138	Family_SILVA138	Genus_SILVA138	id.tax	cnumber	cnumber_match
ASV_1	Bacteria	Cyanobacteria	Cyanobacteriia	Synechococcales	Cyanobiaceae	Prochlorococcus_MIT9313	Bacteria.Cyanobacteria.Cyanobacteriia.Synechococcales.Cyanobiaceae.Prochlorococcus_MIT9313	1	default.to.1
ASV_2	Bacteria	Actinobacteriota	Actinobacteria	Corynebacteriales	Nocardiaceae	Rhodococcus	Bacteria.Actinobacteriota.Actinobacteria.Corynebacteriales.Nocardiaceae.Rhodococcus	1	exact
ASV_3	Bacteria	Proteobacteria	Alphaproteobacteria	Rhodobacterales	Rhodobacteraceae	Sulfitobacter	Bacteria.Proteobacteria.Alphaproteobacteria.Rhodobacterales.Rhodobacteraceae.Sulfitobacter	2.16009	exact
ASV_18	Archaea	Crenarchaeota	Nitrososphaeria	Nitrosopumilales	Nitrosopumilaceae		Archaea.Crenarchaeota.Nitrososphaeria.Nitrosopumilales.Nitrosopumilaceae.	1	default.to.1
ASV_11	Bacteria	Proteobacteria	Gammaproteobacteria	Enterobacterales	Alteromonadaceae	Alteromonas	Bacteria.Proteobacteria.Gammaproteobacteria.Enterobacterales.Alteromonadaceae.Alteromonas	7.06714	exact
ASV_5	Bacteria	Proteobacteria	Alphaproteobacteria	Sphingomonadales	Sphingomonadaceae	Erythrobacter	Bacteria.Proteobacteria.Alphaproteobacteria.Sphingomonadales.Sphingomonadaceae.Erythrobacter	1.56841	exact
ASV_16	Bacteria	Proteobacteria	Gammaproteobacteria	Enterobacterales	Alteromonadaceae	Alteromonas	Bacteria.Proteobacteria.Gammaproteobacteria.Enterobacterales.Alteromonadaceae.Alteromonas	7.06714	exact
ASV_7	Bacteria	Cyanobacteria	Cyanobacteriia	Synechococcales	Cyanobiaceae	Prochlorococcus_MIT9313	Bacteria.Cyanobacteria.Cyanobacteriia.Synechococcales.Cyanobiaceae.Prochlorococcus_MIT9313	1	default.to.1
ASV_20	Bacteria	Actinobacteriota	Actinobacteria	Corynebacteriales	Mycobacteriaceae	Mycobacterium	Bacteria.Actinobacteriota.Actinobacteria.Corynebacteriales.Mycobacteriaceae.Mycobacterium	1	exact
ASV_9	Bacteria	Proteobacteria	Gammaproteobacteria	Pseudomonadales	Halomonadaceae	Halomonas	Bacteria.Proteobacteria.Gammaproteobacteria.Pseudomonadales.Halomonadaceae.Halomonas	4.73842	exact
ASV_12	Bacteria	Proteobacteria	Alphaproteobacteria	Sphingomonadales	Sphingomonadaceae	Erythrobacter	Bacteria.Proteobacteria.Alphaproteobacteria.Sphingomonadales.Sphingomonadaceae.Erythrobacter	1.56841	exact
ASV_34	Bacteria	Proteobacteria	Gammaproteobacteria	Enterobacterales	Alteromonadaceae	Alteromonas	Bacteria.Proteobacteria.Gammaproteobacteria.Enterobacterales.Alteromonadaceae.Alteromonas	7.06714	exact
ASV_37	Bacteria	Proteobacteria	Gammaproteobacteria	Enterobacterales	Alteromonadaceae	Agaribacter	Bacteria.Proteobacteria.Gammaproteobacteria.Enterobacterales.Alteromonadaceae.Agaribacter	7.06714	from.order
ASV_4	Bacteria	Cyanobacteria	Cyanobacteriia	Synechococcales	Cyanobiaceae	Prochlorococcus_MIT9313	Bacteria.Cyanobacteria.Cyanobacteriia.Synechococcales.Cyanobiaceae.Prochlorococcus_MIT9313	1	default.to.1
ASV_10	Bacteria	SAR324 clade(Marine group B)					Bacteria.SAR324 clade(Marine group B)....	1	default.to.1
ASV_28	Bacteria	Proteobacteria	Gammaproteobacteria	Enterobacterales	Pseudoalteromonadaceae	Pseudoalteromonas	Bacteria.Proteobacteria.Gammaproteobacteria.Enterobacterales.Pseudoalteromonadaceae.Pseudoalteromonas	7.06714	exact
ASV_6	Bacteria	Actinobacteriota	Actinobacteria	Propionibacteriales	Nocardioidaceae	Nocardioides	Bacteria.Actinobacteriota.Actinobacteria.Propionibacteriales.Nocardioidaceae.Nocardioides	1	exact
ASV_31	Archaea	Crenarchaeota	Nitrososphaeria	Nitrosopumilales	Nitrosopumilaceae		Archaea.Crenarchaeota.Nitrososphaeria.Nitrosopumilales.Nitrosopumilaceae.	1	default.to.1
ASV_19	Bacteria	Proteobacteria	Alphaproteobacteria	Sphingomonadales	Sphingomonadaceae	Erythrobacter	Bacteria.Proteobacteria.Alphaproteobacteria.Sphingomonadales.Sphingomonadaceae.Erythrobacter	1.56841	exact
ASV_36	Bacteria	Cyanobacteria	Cyanobacteriia	Synechococcales	Cyanobiaceae	Prochlorococcus_MIT9313	Bacteria.Cyanobacteria.Cyanobacteriia.Synechococcales.Cyanobiaceae.Prochlorococcus_MIT9313	1	default.to.1
ASV_43	Bacteria	Cyanobacteria	Cyanobacteriia	Synechococcales	Cyanobiaceae	Prochlorococcus_MIT9313	Bacteria.Cyanobacteria.Cyanobacteriia.Synechococcales.Cyanobiaceae.Prochlorococcus_MIT9313	1	default.to.1
ASV_32	Bacteria	Cyanobacteria	Cyanobacteriia	Synechococcales	Cyanobiaceae	Prochlorococcus_MIT9313	Bacteria.Cyanobacteria.Cyanobacteriia.Synechococcales.Cyanobiaceae.Prochlorococcus_MIT9313	1	default.to.1
ASV_64	Bacteria	Cyanobacteria	Cyanobacteriia	Synechococcales	Cyanobiaceae	Prochlorococcus_MIT9313	Bacteria.Cyanobacteria.Cyanobacteriia.Synechococcales.Cyanobiaceae.Prochlorococcus_MIT9313	1	default.to.1
ASV_42	Bacteria	Proteobacteria	Gammaproteobacteria	Pseudomonadales	Moraxellaceae	Psychrobacter	Bacteria.Proteobacteria.Gammaproteobacteria.Pseudomonadales.Moraxellaceae.Psychrobacter	4.39078	exact
ASV_33	Archaea	Crenarchaeota	Nitrososphaeria	Nitrosopumilales	Nitrosopumilaceae		Archaea.Crenarchaeota.Nitrososphaeria.Nitrosopumilales.Nitrosopumilaceae.	1	default.to.1
ASV_57	Bacteria	Proteobacteria	Gammaproteobacteria	Enterobacterales	Pseudoalteromonadaceae	Pseudoalteromonas	Bacteria.Proteobacteria.Gammaproteobacteria.Enterobacterales.Pseudoalteromonadaceae.Pseudoalteromonas	7.06714	exact
ASV_23	Bacteria	Proteobacteria	Alphaproteobacteria	Sphingomonadales	Sphingomonadaceae	Sphingobium	Bacteria.Proteobacteria.Alphaproteobacteria.Sphingomonadales.Sphingomonadaceae.Sphingobium	2.92997	exact
ASV_13	Bacteria	WPS-2					Bacteria.WPS-2....	1	default.to.1
ASV_50	Bacteria	Proteobacteria	Gammaproteobacteria	Pseudomonadales	Saccharospirillaceae	Oleibacter	Bacteria.Proteobacteria.Gammaproteobacteria.Pseudomonadales.Saccharospirillaceae.Oleibacter	4.73842	exact
ASV_40	Bacteria	Proteobacteria	Alphaproteobacteria	Rhizobiales	Rhizobiaceae	Fulvimarina	Bacteria.Proteobacteria.Alphaproteobacteria.Rhizobiales.Rhizobiaceae.Fulvimarina	1.79272	exact
ASV_8	Archaea	Crenarchaeota	Nitrososphaeria	Nitrosopumilales	Nitrosopumilaceae		Archaea.Crenarchaeota.Nitrososphaeria.Nitrosopumilales.Nitrosopumilaceae.	1	default.to.1
ASV_69	Bacteria	Cyanobacteria	Cyanobacteriia	Synechococcales	Cyanobiaceae	Prochlorococcus_MIT9313	Bacteria.Cyanobacteria.Cyanobacteriia.Synechococcales.Cyanobiaceae.Prochlorococcus_MIT9313	1	default.to.1
ASV_44	Bacteria	Proteobacteria	Alphaproteobacteria	Rhodobacterales	Rhodobacteraceae	Sulfitobacter	Bacteria.Proteobacteria.Alphaproteobacteria.Rhodobacterales.Rhodobacteraceae.Sulfitobacter	2.16009	exact
ASV_27	Bacteria	Bacteroidota	Bacteroidia	Chitinophagales	Saprospiraceae	Lewinella	Bacteria.Bacteroidota.Bacteroidia.Chitinophagales.Saprospiraceae.Lewinella	1	exact
ASV_77	Bacteria	Proteobacteria	Alphaproteobacteria	Rhizobiales	Rhizobiaceae	Allorhizobium-Neorhizobium-Pararhizobium-Rhizobium	Bacteria.Proteobacteria.Alphaproteobacteria.Rhizobiales.Rhizobiaceae.Allorhizobium-Neorhizobium-Pararhizobium-Rhizobium	1.79272	from.family
ASV_17	Bacteria	Proteobacteria	Alphaproteobacteria	SAR11 clade	Clade I	Clade Ia	Bacteria.Proteobacteria.Alphaproteobacteria.SAR11 clade.Clade I.Clade Ia	1	default.to.1
ASV_81	Bacteria	SAR324 clade(Marine group B)					Bacteria.SAR324 clade(Marine group B)....	1	default.to.1
ASV_21	Bacteria	Proteobacteria	Alphaproteobacteria	SAR11 clade	Clade I	Clade Ia	Bacteria.Proteobacteria.Alphaproteobacteria.SAR11 clade.Clade I.Clade Ia	1	default.to.1
ASV_79	Bacteria	Proteobacteria	Gammaproteobacteria	Pseudomonadales	Marinobacteraceae	Marinobacter	Bacteria.Proteobacteria.Gammaproteobacteria.Pseudomonadales.Marinobacteraceae.Marinobacter	4.73842	exact
ASV_95	Archaea	Crenarchaeota	Nitrososphaeria	Nitrosopumilales	Nitrosopumilaceae		Archaea.Crenarchaeota.Nitrososphaeria.Nitrosopumilales.Nitrosopumilaceae.	1	default.to.1
ASV_61	Bacteria	Proteobacteria	Gammaproteobacteria	Enterobacterales	Alteromonadaceae	Alteromonas	Bacteria.Proteobacteria.Gammaproteobacteria.Enterobacterales.Alteromonadaceae.Alteromonas	7.06714	exact
ASV_114	Archaea	Crenarchaeota	Nitrososphaeria	Nitrosopumilales	Nitrosopumilaceae		Archaea.Crenarchaeota.Nitrososphaeria.Nitrosopumilales.Nitrosopumilaceae.	1	default.to.1
ASV_67	Bacteria	Proteobacteria	Gammaproteobacteria	Pseudomonadales	Thioglobaceae	SUP05 cluster	Bacteria.Proteobacteria.Gammaproteobacteria.Pseudomonadales.Thioglobaceae.SUP05 cluster	4.73842	from.order
ASV_73	Bacteria	Cyanobacteria	Cyanobacteriia	Synechococcales	Cyanobiaceae	Prochlorococcus_MIT9313	Bacteria.Cyanobacteria.Cyanobacteriia.Synechococcales.Cyanobiaceae.Prochlorococcus_MIT9313	1	default.to.1
ASV_105	Archaea	Thermoplasmatota	Thermoplasmata	Marine Group II			Archaea.Thermoplasmatota.Thermoplasmata.Marine Group II..	1	default.to.1
ASV_139	Bacteria	Proteobacteria	Gammaproteobacteria	Pseudomonadales	Saccharospirillaceae	Thalassolituus	Bacteria.Proteobacteria.Gammaproteobacteria.Pseudomonadales.Saccharospirillaceae.Thalassolituus	4.73842	exact
ASV_102	Bacteria	Proteobacteria	Gammaproteobacteria	Pseudomonadales	Moraxellaceae	Psychrobacter	Bacteria.Proteobacteria.Gammaproteobacteria.Pseudomonadales.Moraxellaceae.Psychrobacter	4.39078	exact
ASV_87	Bacteria	Cyanobacteria	Cyanobacteriia	Synechococcales	Cyanobiaceae	Synechococcus CC9902	Bacteria.Cyanobacteria.Cyanobacteriia.Synechococcales.Cyanobiaceae.Synechococcus CC9902	1	default.to.1
ASV_110	Bacteria	Desulfobacterota	Desulfuromonadia	Bradymonadales			Bacteria.Desulfobacterota.Desulfuromonadia.Bradymonadales..	1	default.to.1
ASV_149	Archaea	Crenarchaeota	Nitrososphaeria	Nitrosopumilales	Nitrosopumilaceae		Archaea.Crenarchaeota.Nitrososphaeria.Nitrosopumilales.Nitrosopumilaceae.	1	default.to.1
ASV_83	Archaea	Crenarchaeota	Nitrososphaeria	Nitrosopumilales	Nitrosopumilaceae		Archaea.Crenarchaeota.Nitrososphaeria.Nitrosopumilales.Nitrosopumilaceae.	1	default.to.1
ASV_15	Archaea	Crenarchaeota	Nitrososphaeria	Nitrosopumilales	Nitrosopumilaceae		Archaea.Crenarchaeota.Nitrososphaeria.Nitrosopumilales.Nitrosopumilaceae.	1	default.to.1
ASV_145	Bacteria	Proteobacteria	Alphaproteobacteria	Rhizobiales	Beijerinckiaceae	Bosea	Bacteria.Proteobacteria.Alphaproteobacteria.Rhizobiales.Beijerinckiaceae.Bosea	2.14865	exact
ASV_93	Archaea	Thermoplasmatota	Thermoplasmata	Marine Group II			Archaea.Thermoplasmatota.Thermoplasmata.Marine Group II..	1	default.to.1
ASV_207	Bacteria	Cyanobacteria	Cyanobacteriia	Synechococcales	Cyanobiaceae	Prochlorococcus_MIT9313	Bacteria.Cyanobacteria.Cyanobacteriia.Synechococcales.Cyanobiaceae.Prochlorococcus_MIT9313	1	default.to.1
ASV_167	Archaea	Thermoplasmatota	Thermoplasmata	Marine Group II			Archaea.Thermoplasmatota.Thermoplasmata.Marine Group II..	1	default.to.1
ASV_14	Bacteria	Proteobacteria	Alphaproteobacteria	Rhodobacterales	Rhodobacteraceae		Bacteria.Proteobacteria.Alphaproteobacteria.Rhodobacterales.Rhodobacteraceae.	2.47857	from.order
ASV_172	Bacteria	Bdellovibrionota	Bdellovibrionia	Bacteriovoracales	Bacteriovoracaceae	Peredibacter	Bacteria.Bdellovibrionota.Bdellovibrionia.Bacteriovoracales.Bacteriovoracaceae.Peredibacter	1	exact
ASV_154	Bacteria	Actinobacteriota	Acidimicrobiia	Microtrichales	Microtrichaceae	Sva0996 marine group	Bacteria.Actinobacteriota.Acidimicrobiia.Microtrichales.Microtrichaceae.Sva0996 marine group	1	default.to.1
ASV_88	Bacteria	Proteobacteria	Gammaproteobacteria	Enterobacterales	Alteromonadaceae	Alteromonas	Bacteria.Proteobacteria.Gammaproteobacteria.Enterobacterales.Alteromonadaceae.Alteromonas	7.06714	exact
ASV_41	Bacteria	Cyanobacteria	Cyanobacteriia	Synechococcales	Cyanobiaceae	Prochlorococcus_MIT9313	Bacteria.Cyanobacteria.Cyanobacteriia.Synechococcales.Cyanobiaceae.Prochlorococcus_MIT9313	1	default.to.1
ASV_53	Bacteria	Proteobacteria	Gammaproteobacteria	Enterobacterales	Pseudoalteromonadaceae	Pseudoalteromonas	Bacteria.Proteobacteria.Gammaproteobacteria.Enterobacterales.Pseudoalteromonadaceae.Pseudoalteromonas	7.06714	exact
ASV_92	Bacteria	Cyanobacteria	Cyanobacteriia	Synechococcales	Cyanobiaceae	Prochlorococcus_MIT9313	Bacteria.Cyanobacteria.Cyanobacteriia.Synechococcales.Cyanobiaceae.Prochlorococcus_MIT9313	1	default.to.1
ASV_133	Archaea	Crenarchaeota	Nitrososphaeria	Nitrosopumilales	Nitrosopumilaceae		Archaea.Crenarchaeota.Nitrososphaeria.Nitrosopumilales.Nitrosopumilaceae.	1	default.to.1
ASV_65	Bacteria	WPS-2					Bacteria.WPS-2....	1	default.to.1
ASV_70	Bacteria	Marinimicrobia (SAR406 clade)					Bacteria.Marinimicrobia (SAR406 clade)....	1	default.to.1
ASV_123	Bacteria	SAR324 clade(Marine group B)					Bacteria.SAR324 clade(Marine group B)....	1	default.to.1
ASV_51	Bacteria	Proteobacteria	Alphaproteobacteria	Caulobacterales	Hyphomonadaceae	Hyphomonas	Bacteria.Proteobacteria.Alphaproteobacteria.Caulobacterales.Hyphomonadaceae.Hyphomonas	1	exact
ASV_284	Bacteria	Proteobacteria	Alphaproteobacteria	Sphingomonadales	Sphingomonadaceae	Sphingopyxis	Bacteria.Proteobacteria.Alphaproteobacteria.Sphingomonadales.Sphingomonadaceae.Sphingopyxis	1.05998	exact
ASV_293	Bacteria	Proteobacteria	Gammaproteobacteria	Burkholderiales	Oxalobacteraceae	Massilia	Bacteria.Proteobacteria.Gammaproteobacteria.Burkholderiales.Oxalobacteraceae.Massilia	1	exact
ASV_142	Archaea	Crenarchaeota	Nitrososphaeria	Nitrosopumilales	Nitrosopumilaceae		Archaea.Crenarchaeota.Nitrososphaeria.Nitrosopumilales.Nitrosopumilaceae.	1	default.to.1
ASV_100	Bacteria	Actinobacteriota	Acidimicrobiia	Actinomarinales	Actinomarinaceae	Candidatus Actinomarina	Bacteria.Actinobacteriota.Acidimicrobiia.Actinomarinales.Actinomarinaceae.Candidatus Actinomarina	1	default.to.1
ASV_46	Bacteria	Proteobacteria	Alphaproteobacteria	SAR11 clade	Clade II		Bacteria.Proteobacteria.Alphaproteobacteria.SAR11 clade.Clade II.	1	default.to.1
ASV_91	Bacteria	Proteobacteria	Alphaproteobacteria	SAR11 clade	Clade I	Clade Ib	Bacteria.Proteobacteria.Alphaproteobacteria.SAR11 clade.Clade I.Clade Ib	1	default.to.1
ASV_22	Archaea	Crenarchaeota	Nitrososphaeria	Nitrosopumilales	Nitrosopumilaceae		Archaea.Crenarchaeota.Nitrososphaeria.Nitrosopumilales.Nitrosopumilaceae.	1	default.to.1
ASV_25	Bacteria	Proteobacteria	Gammaproteobacteria	Pseudomonadales	Alcanivoracaceae1	Alcanivorax	Bacteria.Proteobacteria.Gammaproteobacteria.Pseudomonadales.Alcanivoracaceae1.Alcanivorax	4.73842	exact
ASV_159	Bacteria	Proteobacteria	Alphaproteobacteria	Sphingomonadales	Sphingomonadaceae	Erythrobacter	Bacteria.Proteobacteria.Alphaproteobacteria.Sphingomonadales.Sphingomonadaceae.Erythrobacter	1.56841	exact
ASV_134	Archaea	Crenarchaeota	Nitrososphaeria	Nitrosopumilales	Nitrosopumilaceae		Archaea.Crenarchaeota.Nitrososphaeria.Nitrosopumilales.Nitrosopumilaceae.	1	default.to.1
ASV_275	Bacteria	Proteobacteria	Alphaproteobacteria	Sphingomonadales	Sphingomonadaceae	Sphingomonas	Bacteria.Proteobacteria.Alphaproteobacteria.Sphingomonadales.Sphingomonadaceae.Sphingomonas	1.9599	exact
ASV_224	Bacteria	Proteobacteria	Gammaproteobacteria	Pseudomonadales	Spongiibacteraceae	Spongiibacter	Bacteria.Proteobacteria.Gammaproteobacteria.Pseudomonadales.Spongiibacteraceae.Spongiibacter	4.73842	exact
ASV_152	Bacteria	Cyanobacteria	Cyanobacteriia	Synechococcales	Cyanobiaceae	Prochlorococcus_MIT9313	Bacteria.Cyanobacteria.Cyanobacteriia.Synechococcales.Cyanobiaceae.Prochlorococcus_MIT9313	1	default.to.1
ASV_200	Bacteria	Proteobacteria	Alphaproteobacteria	Sphingomonadales	Sphingomonadaceae	Croceicoccus	Bacteria.Proteobacteria.Alphaproteobacteria.Sphingomonadales.Sphingomonadaceae.Croceicoccus	1.56841	exact
ASV_26	Bacteria	Cyanobacteria	Cyanobacteriia	Synechococcales	Cyanobiaceae	Synechococcus CC9902	Bacteria.Cyanobacteria.Cyanobacteriia.Synechococcales.Cyanobiaceae.Synechococcus CC9902	1	default.to.1
ASV_310	Bacteria	Bdellovibrionota	Bdellovibrionia	Bacteriovoracales	Bacteriovoracaceae	Halobacteriovorax	Bacteria.Bdellovibrionota.Bdellovibrionia.Bacteriovoracales.Bacteriovoracaceae.Halobacteriovorax	1	exact
ASV_336	Bacteria	Actinobacteriota	Actinobacteria	Micrococcales	Microbacteriaceae	Microbacterium	Bacteria.Actinobacteriota.Actinobacteria.Micrococcales.Microbacteriaceae.Microbacterium	1	exact
ASV_181	Archaea	Thermoplasmatota	Thermoplasmata	Marine Group II			Archaea.Thermoplasmatota.Thermoplasmata.Marine Group II..	1	default.to.1
ASV_24	Archaea	Crenarchaeota	Nitrososphaeria	Nitrosopumilales	Nitrosopumilaceae		Archaea.Crenarchaeota.Nitrososphaeria.Nitrosopumilales.Nitrosopumilaceae.	1	default.to.1
ASV_189	Bacteria	Bacteroidota	Bacteroidia	Flavobacteriales	Flavobacteriaceae	Maribacter	Bacteria.Bacteroidota.Bacteroidia.Flavobacteriales.Flavobacteriaceae.Maribacter	1	exact
ASV_58	Bacteria	Proteobacteria	Alphaproteobacteria	SAR11 clade	Clade I	Clade Ib	Bacteria.Proteobacteria.Alphaproteobacteria.SAR11 clade.Clade I.Clade Ib	1	default.to.1
ASV_266	Bacteria	SAR324 clade(Marine group B)					Bacteria.SAR324 clade(Marine group B)....	1	default.to.1
ASV_47	Bacteria	Actinobacteriota	Acidimicrobiia	Actinomarinales	Actinomarinaceae	Candidatus Actinomarina	Bacteria.Actinobacteriota.Acidimicrobiia.Actinomarinales.Actinomarinaceae.Candidatus Actinomarina	1	default.to.1
ASV_38	Bacteria	Proteobacteria	Gammaproteobacteria	Salinisphaerales	Salinisphaeraceae	Salinisphaera	Bacteria.Proteobacteria.Gammaproteobacteria.Salinisphaerales.Salinisphaeraceae.Salinisphaera	1	exact
ASV_124	Bacteria	Proteobacteria	Gammaproteobacteria	UBA10353 marine group			Bacteria.Proteobacteria.Gammaproteobacteria.UBA10353 marine group..	1	default.to.1
ASV_185	Bacteria	Bacteroidota	Bacteroidia	Flavobacteriales	Flavobacteriaceae	Flavobacterium	Bacteria.Bacteroidota.Bacteroidia.Flavobacteriales.Flavobacteriaceae.Flavobacterium	1	exact
ASV_257	Bacteria	Actinobacteriota	Acidimicrobiia	Actinomarinales	Actinomarinaceae	Candidatus Actinomarina	Bacteria.Actinobacteriota.Acidimicrobiia.Actinomarinales.Actinomarinaceae.Candidatus Actinomarina	1	default.to.1
ASV_39	Bacteria	Proteobacteria	Alphaproteobacteria	SAR11 clade	Clade II		Bacteria.Proteobacteria.Alphaproteobacteria.SAR11 clade.Clade II.	1	default.to.1
ASV_298	Bacteria	Cyanobacteria	Cyanobacteriia	Synechococcales	Cyanobiaceae	Prochlorococcus_MIT9313	Bacteria.Cyanobacteria.Cyanobacteriia.Synechococcales.Cyanobiaceae.Prochlorococcus_MIT9313	1	default.to.1
ASV_277	Bacteria	Actinobacteriota	Actinobacteria	Micrococcales	Microbacteriaceae	Microbacterium	Bacteria.Actinobacteriota.Actinobacteria.Micrococcales.Microbacteriaceae.Microbacterium	1	exact
ASV_194	Bacteria	Cyanobacteria	Cyanobacteriia	Synechococcales	Cyanobiaceae	Prochlorococcus_MIT9313	Bacteria.Cyanobacteria.Cyanobacteriia.Synechococcales.Cyanobiaceae.Prochlorococcus_MIT9313	1	default.to.1
ASV_98	Bacteria	Cyanobacteria	Cyanobacteriia	Synechococcales	Cyanobiaceae	Prochlorococcus_MIT9313	Bacteria.Cyanobacteria.Cyanobacteriia.Synechococcales.Cyanobiaceae.Prochlorococcus_MIT9313	1	default.to.1
ASV_118	Bacteria	Proteobacteria	Gammaproteobacteria	Enterobacterales	Alteromonadaceae	Alteromonas	Bacteria.Proteobacteria.Gammaproteobacteria.Enterobacterales.Alteromonadaceae.Alteromonas	7.06714	exact
ASV_263	Bacteria	Proteobacteria	Alphaproteobacteria	Rhodobacterales	Rhodobacteraceae	Albimonas	Bacteria.Proteobacteria.Alphaproteobacteria.Rhodobacterales.Rhodobacteraceae.Albimonas	2.60983	exact
ASV_86	Bacteria	Proteobacteria	Alphaproteobacteria	SAR11 clade	Clade I	Clade Ib	Bacteria.Proteobacteria.Alphaproteobacteria.SAR11 clade.Clade I.Clade Ib	1	default.to.1
ASV_384	Bacteria	Proteobacteria	Gammaproteobacteria	Enterobacterales	Pseudoalteromonadaceae	Pseudoalteromonas	Bacteria.Proteobacteria.Gammaproteobacteria.Enterobacterales.Pseudoalteromonadaceae.Pseudoalteromonas	7.06714	exact
ASV_150	Bacteria	Proteobacteria	Alphaproteobacteria	Rhodobacterales	Rhodobacteraceae	Celeribacter	Bacteria.Proteobacteria.Alphaproteobacteria.Rhodobacterales.Rhodobacteraceae.Celeribacter	2.47857	from.family
ASV_116	Bacteria	Proteobacteria	Gammaproteobacteria				Bacteria.Proteobacteria.Gammaproteobacteria...	1	default.to.1
ASV_180	Bacteria	Proteobacteria	Gammaproteobacteria	Pseudomonadales	Saccharospirillaceae	Oleibacter	Bacteria.Proteobacteria.Gammaproteobacteria.Pseudomonadales.Saccharospirillaceae.Oleibacter	4.73842	exact
ASV_55	Bacteria	Bacteroidota	Rhodothermia	Rhodothermales	Rhodothermaceae	Rubrivirga	Bacteria.Bacteroidota.Rhodothermia.Rhodothermales.Rhodothermaceae.Rubrivirga	1	exact
ASV_80	Bacteria	SAR324 clade(Marine group B)					Bacteria.SAR324 clade(Marine group B)....	1	default.to.1
ASV_166	Bacteria	Cyanobacteria	Cyanobacteriia	Synechococcales	Cyanobiaceae	Prochlorococcus_MIT9313	Bacteria.Cyanobacteria.Cyanobacteriia.Synechococcales.Cyanobiaceae.Prochlorococcus_MIT9313	1	default.to.1
ASV_54	Archaea	Crenarchaeota	Nitrososphaeria	Nitrosopumilales	Nitrosopumilaceae	Candidatus Nitrosopelagicus	Archaea.Crenarchaeota.Nitrososphaeria.Nitrosopumilales.Nitrosopumilaceae.Candidatus Nitrosopelagicus	1	default.to.1
ASV_136	Bacteria	Cyanobacteria	Cyanobacteriia	Synechococcales	Cyanobiaceae	Prochlorococcus_MIT9313	Bacteria.Cyanobacteria.Cyanobacteriia.Synechococcales.Cyanobiaceae.Prochlorococcus_MIT9313	1	default.to.1
ASV_49	Bacteria	Bacteroidota	Bacteroidia	Flavobacteriales	Flavobacteriaceae	Leeuwenhoekiella	Bacteria.Bacteroidota.Bacteroidia.Flavobacteriales.Flavobacteriaceae.Leeuwenhoekiella	1	exact
ASV_411	Bacteria	Cyanobacteria	Cyanobacteriia	Synechococcales	Cyanobiaceae	Prochlorococcus_MIT9313	Bacteria.Cyanobacteria.Cyanobacteriia.Synechococcales.Cyanobiaceae.Prochlorococcus_MIT9313	1	default.to.1
ASV_217	Bacteria	Cyanobacteria	Cyanobacteriia	Synechococcales	Cyanobiaceae	Prochlorococcus_MIT9313	Bacteria.Cyanobacteria.Cyanobacteriia.Synechococcales.Cyanobiaceae.Prochlorococcus_MIT9313	1	default.to.1
ASV_436	Bacteria	Proteobacteria	Gammaproteobacteria	Enterobacterales	Pseudoalteromonadaceae	Pseudoalteromonas	Bacteria.Proteobacteria.Gammaproteobacteria.Enterobacterales.Pseudoalteromonadaceae.Pseudoalteromonas	7.06714	exact
ASV_232	Bacteria	SAR324 clade(Marine group B)					Bacteria.SAR324 clade(Marine group B)....	1	default.to.1
ASV_374	Bacteria	Cyanobacteria	Cyanobacteriia	Synechococcales	Cyanobiaceae	Prochlorococcus_MIT9313	Bacteria.Cyanobacteria.Cyanobacteriia.Synechococcales.Cyanobiaceae.Prochlorococcus_MIT9313	1	default.to.1
ASV_388	Archaea	Crenarchaeota	Nitrososphaeria	Nitrosopumilales	Nitrosopumilaceae		Archaea.Crenarchaeota.Nitrososphaeria.Nitrosopumilales.Nitrosopumilaceae.	1	default.to.1
ASV_30	Bacteria	Marinimicrobia (SAR406 clade)					Bacteria.Marinimicrobia (SAR406 clade)....	1	default.to.1
ASV_45	Archaea	Crenarchaeota	Nitrososphaeria	Nitrosopumilales	Nitrosopumilaceae		Archaea.Crenarchaeota.Nitrososphaeria.Nitrosopumilales.Nitrosopumilaceae.	1	default.to.1
ASV_349	Archaea	Crenarchaeota	Nitrososphaeria	Nitrosopumilales	Nitrosopumilaceae		Archaea.Crenarchaeota.Nitrososphaeria.Nitrosopumilales.Nitrosopumilaceae.	1	default.to.1
ASV_132	Bacteria	Proteobacteria	Alphaproteobacteria	SAR11 clade	Clade II		Bacteria.Proteobacteria.Alphaproteobacteria.SAR11 clade.Clade II.	1	default.to.1
ASV_460	Bacteria	Cyanobacteria	Cyanobacteriia	Synechococcales	Cyanobiaceae	Prochlorococcus_MIT9313	Bacteria.Cyanobacteria.Cyanobacteriia.Synechococcales.Cyanobiaceae.Prochlorococcus_MIT9313	1	default.to.1
ASV_231	Bacteria	Proteobacteria	Alphaproteobacteria	SAR11 clade	Clade I	Clade Ib	Bacteria.Proteobacteria.Alphaproteobacteria.SAR11 clade.Clade I.Clade Ib	1	default.to.1
ASV_60	Bacteria	Proteobacteria	Alphaproteobacteria	Puniceispirillales	SAR116 clade		Bacteria.Proteobacteria.Alphaproteobacteria.Puniceispirillales.SAR116 clade.	1	default.to.1
ASV_85	Bacteria	Proteobacteria	Alphaproteobacteria	Caulobacterales	Caulobacteraceae	Brevundimonas	Bacteria.Proteobacteria.Alphaproteobacteria.Caulobacterales.Caulobacteraceae.Brevundimonas	2	exact
ASV_138	Bacteria	Proteobacteria	Alphaproteobacteria	Puniceispirillales	SAR116 clade		Bacteria.Proteobacteria.Alphaproteobacteria.Puniceispirillales.SAR116 clade.	1	default.to.1
ASV_74	Bacteria	Proteobacteria	Gammaproteobacteria	Enterobacterales	Kangiellaceae	Kangiella	Bacteria.Proteobacteria.Gammaproteobacteria.Enterobacterales.Kangiellaceae.Kangiella	7.06714	exact
ASV_475	Bacteria	Proteobacteria	Gammaproteobacteria	Pseudomonadales	Thioglobaceae	SUP05 cluster	Bacteria.Proteobacteria.Gammaproteobacteria.Pseudomonadales.Thioglobaceae.SUP05 cluster	4.73842	from.order
ASV_199	Bacteria	Cyanobacteria	Cyanobacteriia	Synechococcales	Cyanobiaceae	Prochlorococcus_MIT9313	Bacteria.Cyanobacteria.Cyanobacteriia.Synechococcales.Cyanobiaceae.Prochlorococcus_MIT9313	1	default.to.1
ASV_169	Archaea	Crenarchaeota	Nitrososphaeria	Nitrosopumilales	Nitrosopumilaceae		Archaea.Crenarchaeota.Nitrososphaeria.Nitrosopumilales.Nitrosopumilaceae.	1	default.to.1
ASV_331	Bacteria	Cyanobacteria	Cyanobacteriia	Synechococcales	Cyanobiaceae	Prochlorococcus_MIT9313	Bacteria.Cyanobacteria.Cyanobacteriia.Synechococcales.Cyanobiaceae.Prochlorococcus_MIT9313	1	default.to.1
ASV_204	Archaea	Crenarchaeota	Nitrososphaeria	Nitrosopumilales	Nitrosopumilaceae		Archaea.Crenarchaeota.Nitrososphaeria.Nitrosopumilales.Nitrosopumilaceae.	1	default.to.1
ASV_303	Bacteria	Cyanobacteria	Cyanobacteriia	Synechococcales	Cyanobiaceae	Prochlorococcus_MIT9313	Bacteria.Cyanobacteria.Cyanobacteriia.Synechococcales.Cyanobiaceae.Prochlorococcus_MIT9313	1	default.to.1
ASV_63	Archaea	Crenarchaeota	Nitrososphaeria	Nitrosopumilales	Nitrosopumilaceae		Archaea.Crenarchaeota.Nitrososphaeria.Nitrosopumilales.Nitrosopumilaceae.	1	default.to.1
ASV_195	Bacteria	Cyanobacteria	Cyanobacteriia	Synechococcales	Cyanobiaceae	Prochlorococcus_MIT9313	Bacteria.Cyanobacteria.Cyanobacteriia.Synechococcales.Cyanobiaceae.Prochlorococcus_MIT9313	1	default.to.1
ASV_258	Archaea	Crenarchaeota	Nitrososphaeria	Nitrosopumilales	Nitrosopumilaceae		Archaea.Crenarchaeota.Nitrososphaeria.Nitrosopumilales.Nitrosopumilaceae.	1	default.to.1
ASV_171	Bacteria	Proteobacteria	Gammaproteobacteria	Enterobacterales	Alteromonadaceae	Alteromonas	Bacteria.Proteobacteria.Gammaproteobacteria.Enterobacterales.Alteromonadaceae.Alteromonas	7.06714	exact
ASV_223	Bacteria	Bacteroidota	Rhodothermia	Balneolales	Balneolaceae	Balneola	Bacteria.Bacteroidota.Rhodothermia.Balneolales.Balneolaceae.Balneola	1	exact
ASV_389	Bacteria	Cyanobacteria	Cyanobacteriia	Synechococcales	Cyanobiaceae	Prochlorococcus_MIT9313	Bacteria.Cyanobacteria.Cyanobacteriia.Synechococcales.Cyanobiaceae.Prochlorococcus_MIT9313	1	default.to.1
ASV_414	Bacteria	Proteobacteria	Gammaproteobacteria	Legionellales	Legionellaceae		Bacteria.Proteobacteria.Gammaproteobacteria.Legionellales.Legionellaceae.	1.2146	from.order
ASV_165	Bacteria	Proteobacteria	Alphaproteobacteria	Rhodobacterales	Rhodobacteraceae		Bacteria.Proteobacteria.Alphaproteobacteria.Rhodobacterales.Rhodobacteraceae.	2.47857	from.order
ASV_283	Bacteria	Proteobacteria	Gammaproteobacteria	Pseudomonadales	SAR86 clade		Bacteria.Proteobacteria.Gammaproteobacteria.Pseudomonadales.SAR86 clade.	4.73842	from.order
ASV_72	Bacteria	Proteobacteria	Alphaproteobacteria	Rhodobacterales	Rhodobacteraceae	Paracoccus	Bacteria.Proteobacteria.Alphaproteobacteria.Rhodobacterales.Rhodobacteraceae.Paracoccus	2.73973	exact
ASV_343	Bacteria	Marinimicrobia (SAR406 clade)					Bacteria.Marinimicrobia (SAR406 clade)....	1	default.to.1
ASV_225	Bacteria	Proteobacteria	Alphaproteobacteria	SAR11 clade	Clade I	Clade Ib	Bacteria.Proteobacteria.Alphaproteobacteria.SAR11 clade.Clade I.Clade Ib	1	default.to.1
ASV_173	Bacteria	Proteobacteria	Gammaproteobacteria	Enterobacterales	Alteromonadaceae	Alteromonas	Bacteria.Proteobacteria.Gammaproteobacteria.Enterobacterales.Alteromonadaceae.Alteromonas	7.06714	exact
ASV_193	Bacteria	Proteobacteria	Alphaproteobacteria	Rhodobacterales	Rhodobacteraceae		Bacteria.Proteobacteria.Alphaproteobacteria.Rhodobacterales.Rhodobacteraceae.	2.47857	from.order
ASV_216	Bacteria	Marinimicrobia (SAR406 clade)					Bacteria.Marinimicrobia (SAR406 clade)....	1	default.to.1
ASV_144	Bacteria	Proteobacteria	Alphaproteobacteria	Rhizobiales	Rhizobiaceae	Pseudaminobacter	Bacteria.Proteobacteria.Alphaproteobacteria.Rhizobiales.Rhizobiaceae.Pseudaminobacter	1.79272	from.family
ASV_408	Bacteria	Proteobacteria	Alphaproteobacteria	Parvibaculales	OCS116 clade		Bacteria.Proteobacteria.Alphaproteobacteria.Parvibaculales.OCS116 clade.	1	default.to.1
ASV_162	Bacteria	Proteobacteria	Alphaproteobacteria	Rhodobacterales	Rhodobacteraceae	Marinovum	Bacteria.Proteobacteria.Alphaproteobacteria.Rhodobacterales.Rhodobacteraceae.Marinovum	2.47857	from.family
ASV_501	Archaea	Crenarchaeota	Nitrososphaeria	Nitrosopumilales	Nitrosopumilaceae		Archaea.Crenarchaeota.Nitrososphaeria.Nitrosopumilales.Nitrosopumilaceae.	1	default.to.1
ASV_205	Bacteria	Proteobacteria	Alphaproteobacteria	Rhodobacterales	Rhodobacteraceae	Roseovarius	Bacteria.Proteobacteria.Alphaproteobacteria.Rhodobacterales.Rhodobacteraceae.Roseovarius	1.21994	exact
ASV_48	Bacteria	Proteobacteria	Alphaproteobacteria	Rhizobiales	Rhizobiaceae	Oricola	Bacteria.Proteobacteria.Alphaproteobacteria.Rhizobiales.Rhizobiaceae.Oricola	1.79272	from.family
ASV_78	Bacteria	Actinobacteriota	Acidimicrobiia	Actinomarinales	Actinomarinaceae	Candidatus Actinomarina	Bacteria.Actinobacteriota.Acidimicrobiia.Actinomarinales.Actinomarinaceae.Candidatus Actinomarina	1	default.to.1
ASV_403	Archaea	Crenarchaeota	Nitrososphaeria	Nitrosopumilales	Nitrosopumilaceae		Archaea.Crenarchaeota.Nitrososphaeria.Nitrosopumilales.Nitrosopumilaceae.	1	default.to.1
ASV_99	Bacteria	Proteobacteria	Alphaproteobacteria	Rhodobacterales	Rhodobacteraceae	Limimaricola	Bacteria.Proteobacteria.Alphaproteobacteria.Rhodobacterales.Rhodobacteraceae.Limimaricola	2.61097	exact
ASV_531	Archaea	Thermoplasmatota	Thermoplasmata	Marine Group II			Archaea.Thermoplasmatota.Thermoplasmata.Marine Group II..	1	default.to.1
ASV_90	Archaea	Crenarchaeota	Nitrososphaeria	Nitrosopumilales	Nitrosopumilaceae		Archaea.Crenarchaeota.Nitrososphaeria.Nitrosopumilales.Nitrosopumilaceae.	1	default.to.1
ASV_317	Bacteria	Cyanobacteria	Cyanobacteriia	Synechococcales	Cyanobiaceae	Prochlorococcus_MIT9313	Bacteria.Cyanobacteria.Cyanobacteriia.Synechococcales.Cyanobiaceae.Prochlorococcus_MIT9313	1	default.to.1
ASV_462	Bacteria	Cyanobacteria	Cyanobacteriia	Synechococcales	Cyanobiaceae	Prochlorococcus_MIT9313	Bacteria.Cyanobacteria.Cyanobacteriia.Synechococcales.Cyanobiaceae.Prochlorococcus_MIT9313	1	default.to.1
ASV_433	Bacteria	Myxococcota	Polyangia	Polyangiales	Sandaracinaceae	Sandaracinus	Bacteria.Myxococcota.Polyangia.Polyangiales.Sandaracinaceae.Sandaracinus	1	exact
ASV_311	Bacteria	Marinimicrobia (SAR406 clade)					Bacteria.Marinimicrobia (SAR406 clade)....	1	default.to.1
ASV_361	Bacteria	Gemmatimonadota	BD2-11 terrestrial group				Bacteria.Gemmatimonadota.BD2-11 terrestrial group...	1	default.to.1
ASV_565	Bacteria	Planctomycetota	Planctomycetes	Pirellulales	Pirellulaceae		Bacteria.Planctomycetota.Planctomycetes.Pirellulales.Pirellulaceae.	1	default.to.1
ASV_417	Bacteria	Proteobacteria	Alphaproteobacteria	Micavibrionales	Micavibrionaceae		Bacteria.Proteobacteria.Alphaproteobacteria.Micavibrionales.Micavibrionaceae.	1	default.to.1
ASV_158	Bacteria	Proteobacteria	Gammaproteobacteria	Nitrosococcales	Methylophagaceae	Methylophaga	Bacteria.Proteobacteria.Gammaproteobacteria.Nitrosococcales.Methylophagaceae.Methylophaga	1	exact
ASV_260	Bacteria	Proteobacteria	Alphaproteobacteria				Bacteria.Proteobacteria.Alphaproteobacteria...	1	default.to.1
ASV_242	Bacteria	Proteobacteria	Gammaproteobacteria	Nitrosococcales	Methylophagaceae	Methylophaga	Bacteria.Proteobacteria.Gammaproteobacteria.Nitrosococcales.Methylophagaceae.Methylophaga	1	exact
ASV_547	Bacteria	Cyanobacteria	Cyanobacteriia	Synechococcales	Cyanobiaceae	Prochlorococcus_MIT9313	Bacteria.Cyanobacteria.Cyanobacteriia.Synechococcales.Cyanobiaceae.Prochlorococcus_MIT9313	1	default.to.1
ASV_177	Bacteria	Proteobacteria	Alphaproteobacteria	SAR11 clade	Clade I	Clade Ib	Bacteria.Proteobacteria.Alphaproteobacteria.SAR11 clade.Clade I.Clade Ib	1	default.to.1
ASV_230	Bacteria	Proteobacteria	Alphaproteobacteria	Rhodobacterales	Rhodobacteraceae		Bacteria.Proteobacteria.Alphaproteobacteria.Rhodobacterales.Rhodobacteraceae.	2.47857	from.order
ASV_385	Bacteria	Marinimicrobia (SAR406 clade)					Bacteria.Marinimicrobia (SAR406 clade)....	1	default.to.1
ASV_249	Bacteria	Proteobacteria	Gammaproteobacteria	Burkholderiales	Rhodocyclaceae	Denitromonas	Bacteria.Proteobacteria.Gammaproteobacteria.Burkholderiales.Rhodocyclaceae.Denitromonas	1	default.to.1
ASV_281	Bacteria	Cyanobacteria	Cyanobacteriia	Synechococcales	Cyanobiaceae	Prochlorococcus_MIT9313	Bacteria.Cyanobacteria.Cyanobacteriia.Synechococcales.Cyanobiaceae.Prochlorococcus_MIT9313	1	default.to.1
ASV_366	Bacteria	Cyanobacteria	Cyanobacteriia	Synechococcales	Cyanobiaceae	Prochlorococcus_MIT9313	Bacteria.Cyanobacteria.Cyanobacteriia.Synechococcales.Cyanobiaceae.Prochlorococcus_MIT9313	1	default.to.1
ASV_126	Bacteria	Bacteroidota	Bacteroidia	Flavobacteriales	Flavobacteriaceae	Muricauda	Bacteria.Bacteroidota.Bacteroidia.Flavobacteriales.Flavobacteriaceae.Muricauda	1	exact
ASV_461	Bacteria	Chloroflexi	Dehalococcoidia	SAR202 clade			Bacteria.Chloroflexi.Dehalococcoidia.SAR202 clade..	1	default.to.1
ASV_109	Archaea	Crenarchaeota	Nitrososphaeria	Nitrosopumilales	Nitrosopumilaceae		Archaea.Crenarchaeota.Nitrososphaeria.Nitrosopumilales.Nitrosopumilaceae.	1	default.to.1
ASV_617	Bacteria	Planctomycetota	Planctomycetes	Pirellulales	Pirellulaceae		Bacteria.Planctomycetota.Planctomycetes.Pirellulales.Pirellulaceae.	1	default.to.1
ASV_151	Bacteria	Bacteroidota	Bacteroidia	Flavobacteriales	Flavobacteriaceae		Bacteria.Bacteroidota.Bacteroidia.Flavobacteriales.Flavobacteriaceae.	1	default.to.1
ASV_209	Bacteria	Actinobacteriota	Acidimicrobiia	Actinomarinales	Actinomarinaceae	Candidatus Actinomarina	Bacteria.Actinobacteriota.Acidimicrobiia.Actinomarinales.Actinomarinaceae.Candidatus Actinomarina	1	default.to.1
ASV_184	Bacteria	Cyanobacteria	Cyanobacteriia	Synechococcales	Cyanobiaceae		Bacteria.Cyanobacteria.Cyanobacteriia.Synechococcales.Cyanobiaceae.	1	default.to.1
ASV_130	Archaea	Crenarchaeota	Nitrososphaeria	Nitrosopumilales	Nitrosopumilaceae		Archaea.Crenarchaeota.Nitrososphaeria.Nitrosopumilales.Nitrosopumilaceae.	1	default.to.1
ASV_375	Bacteria	Cyanobacteria	Cyanobacteriia	Synechococcales	Cyanobiaceae	Prochlorococcus_MIT9313	Bacteria.Cyanobacteria.Cyanobacteriia.Synechococcales.Cyanobiaceae.Prochlorococcus_MIT9313	1	default.to.1
ASV_373	Archaea	Thermoplasmatota	Thermoplasmata	Marine Group III			Archaea.Thermoplasmatota.Thermoplasmata.Marine Group III..	1	default.to.1
ASV_395	Bacteria	Cyanobacteria	Cyanobacteriia	Synechococcales	Cyanobiaceae	Prochlorococcus_MIT9313	Bacteria.Cyanobacteria.Cyanobacteriia.Synechococcales.Cyanobiaceae.Prochlorococcus_MIT9313	1	default.to.1
ASV_270	Bacteria	Proteobacteria	Gammaproteobacteria	Pseudomonadales	Alcanivoracaceae1	Alcanivorax	Bacteria.Proteobacteria.Gammaproteobacteria.Pseudomonadales.Alcanivoracaceae1.Alcanivorax	4.73842	exact
ASV_340	Bacteria	Actinobacteriota	Actinobacteria	Propionibacteriales	Nocardioidaceae	Nocardioides	Bacteria.Actinobacteriota.Actinobacteria.Propionibacteriales.Nocardioidaceae.Nocardioides	1	exact
ASV_29	Bacteria	Bacteroidota	Bacteroidia	Flavobacteriales	Flavobacteriaceae	Mesonia	Bacteria.Bacteroidota.Bacteroidia.Flavobacteriales.Flavobacteriaceae.Mesonia	1	exact
ASV_699	Bacteria	Bdellovibrionota	Bdellovibrionia	Bacteriovoracales	Bacteriovoracaceae	Peredibacter	Bacteria.Bdellovibrionota.Bdellovibrionia.Bacteriovoracales.Bacteriovoracaceae.Peredibacter	1	exact
ASV_383	Bacteria	Proteobacteria	Gammaproteobacteria	Pseudomonadales	Moraxellaceae		Bacteria.Proteobacteria.Gammaproteobacteria.Pseudomonadales.Moraxellaceae.	4.73842	from.order
ASV_120	Bacteria	Proteobacteria	Gammaproteobacteria	UBA10353 marine group			Bacteria.Proteobacteria.Gammaproteobacteria.UBA10353 marine group..	1	default.to.1
ASV_630	Bacteria	Actinobacteriota	Actinobacteria	Micrococcales	Microbacteriaceae	Microbacterium	Bacteria.Actinobacteriota.Actinobacteria.Micrococcales.Microbacteriaceae.Microbacterium	1	exact
ASV_196	Bacteria	Proteobacteria	Gammaproteobacteria	UBA10353 marine group			Bacteria.Proteobacteria.Gammaproteobacteria.UBA10353 marine group..	1	default.to.1
ASV_117	Bacteria	Bacteroidota	Bacteroidia	Flavobacteriales	Flavobacteriaceae	NS2b marine group	Bacteria.Bacteroidota.Bacteroidia.Flavobacteriales.Flavobacteriaceae.NS2b marine group	1	default.to.1
ASV_234	Bacteria	Marinimicrobia (SAR406 clade)					Bacteria.Marinimicrobia (SAR406 clade)....	1	default.to.1
ASV_160	Bacteria	Cyanobacteria	Sericytochromatia				Bacteria.Cyanobacteria.Sericytochromatia...	1	default.to.1
ASV_599	Bacteria	Nitrospinota	Nitrospinia	Nitrospinales	Nitrospinaceae	Nitrospina	Bacteria.Nitrospinota.Nitrospinia.Nitrospinales.Nitrospinaceae.Nitrospina	1	exact
ASV_179	Bacteria	Proteobacteria	Alphaproteobacteria	SAR11 clade	Clade I	Clade Ib	Bacteria.Proteobacteria.Alphaproteobacteria.SAR11 clade.Clade I.Clade Ib	1	default.to.1
ASV_175	Bacteria	Proteobacteria	Alphaproteobacteria	SAR11 clade	Clade IV		Bacteria.Proteobacteria.Alphaproteobacteria.SAR11 clade.Clade IV.	1	default.to.1
ASV_161	Bacteria	Proteobacteria	Alphaproteobacteria	SAR11 clade	Clade I	Clade Ia	Bacteria.Proteobacteria.Alphaproteobacteria.SAR11 clade.Clade I.Clade Ia	1	default.to.1
ASV_771	Bacteria	Marinimicrobia (SAR406 clade)					Bacteria.Marinimicrobia (SAR406 clade)....	1	default.to.1
ASV_203	Archaea	Crenarchaeota	Nitrososphaeria	Nitrosopumilales	Nitrosopumilaceae		Archaea.Crenarchaeota.Nitrososphaeria.Nitrosopumilales.Nitrosopumilaceae.	1	default.to.1
ASV_378	Bacteria	Bacteroidota	Bacteroidia	Flavobacteriales	Flavobacteriaceae	NS5 marine group	Bacteria.Bacteroidota.Bacteroidia.Flavobacteriales.Flavobacteriaceae.NS5 marine group	1	default.to.1
ASV_272	Bacteria	Bacteroidota	Bacteroidia	Flavobacteriales	Flavobacteriaceae	Mesoflavibacter	Bacteria.Bacteroidota.Bacteroidia.Flavobacteriales.Flavobacteriaceae.Mesoflavibacter	1	exact
ASV_229	Bacteria	Bacteroidota	Bacteroidia	Flavobacteriales	Flavobacteriaceae	NS5 marine group	Bacteria.Bacteroidota.Bacteroidia.Flavobacteriales.Flavobacteriaceae.NS5 marine group	1	default.to.1
ASV_290	Bacteria	Cyanobacteria	Cyanobacteriia	Synechococcales	Cyanobiaceae	Prochlorococcus_MIT9313	Bacteria.Cyanobacteria.Cyanobacteriia.Synechococcales.Cyanobiaceae.Prochlorococcus_MIT9313	1	default.to.1
ASV_718	Bacteria	Proteobacteria	Gammaproteobacteria	UBA10353 marine group			Bacteria.Proteobacteria.Gammaproteobacteria.UBA10353 marine group..	1	default.to.1
ASV_666	Bacteria	Nitrospinota	Nitrospinia	Nitrospinales	Nitrospinaceae	Nitrospina	Bacteria.Nitrospinota.Nitrospinia.Nitrospinales.Nitrospinaceae.Nitrospina	1	exact
ASV_327	Bacteria	Proteobacteria	Gammaproteobacteria	Pseudomonadales	SAR86 clade		Bacteria.Proteobacteria.Gammaproteobacteria.Pseudomonadales.SAR86 clade.	4.73842	from.order
ASV_212	Bacteria	Proteobacteria	Alphaproteobacteria	Sphingomonadales	Sphingomonadaceae	Altererythrobacter	Bacteria.Proteobacteria.Alphaproteobacteria.Sphingomonadales.Sphingomonadaceae.Altererythrobacter	1.56841	exact
ASV_621	Bacteria	Bdellovibrionota	Bdellovibrionia	Bdellovibrionales	Bdellovibrionaceae	OM27 clade	Bacteria.Bdellovibrionota.Bdellovibrionia.Bdellovibrionales.Bdellovibrionaceae.OM27 clade	1	default.to.1
ASV_541	Bacteria	Proteobacteria	Gammaproteobacteria	UBA10353 marine group			Bacteria.Proteobacteria.Gammaproteobacteria.UBA10353 marine group..	1	default.to.1
ASV_457	Bacteria	SAR324 clade(Marine group B)					Bacteria.SAR324 clade(Marine group B)....	1	default.to.1
ASV_104	Archaea	Crenarchaeota	Nitrososphaeria	Nitrosopumilales	Nitrosopumilaceae		Archaea.Crenarchaeota.Nitrososphaeria.Nitrosopumilales.Nitrosopumilaceae.	1	default.to.1
ASV_76	Bacteria	Marinimicrobia (SAR406 clade)					Bacteria.Marinimicrobia (SAR406 clade)....	1	default.to.1
ASV_786	Archaea	Thermoplasmatota	Thermoplasmata	Marine Group II			Archaea.Thermoplasmatota.Thermoplasmata.Marine Group II..	1	default.to.1
ASV_426	Bacteria	Proteobacteria	Alphaproteobacteria	Defluviicoccales			Bacteria.Proteobacteria.Alphaproteobacteria.Defluviicoccales..	1	default.to.1
ASV_319	Bacteria	Proteobacteria	Gammaproteobacteria	Pseudomonadales	Spongiibacteraceae	Spongiibacter	Bacteria.Proteobacteria.Gammaproteobacteria.Pseudomonadales.Spongiibacteraceae.Spongiibacter	4.73842	exact
ASV_592	Bacteria	Proteobacteria	Gammaproteobacteria	Pseudomonadales	Cellvibrionaceae		Bacteria.Proteobacteria.Gammaproteobacteria.Pseudomonadales.Cellvibrionaceae.	4.73842	from.order
ASV_157	Bacteria	Proteobacteria	Alphaproteobacteria	Rhodospirillales	AEGEAN-169 marine group		Bacteria.Proteobacteria.Alphaproteobacteria.Rhodospirillales.AEGEAN-169 marine group.	2.23562	from.order
ASV_156	Bacteria	Chloroflexi	Dehalococcoidia	SAR202 clade			Bacteria.Chloroflexi.Dehalococcoidia.SAR202 clade..	1	default.to.1
ASV_52	Bacteria	Proteobacteria	Alphaproteobacteria	SAR11 clade	Clade I	Clade Ia	Bacteria.Proteobacteria.Alphaproteobacteria.SAR11 clade.Clade I.Clade Ia	1	default.to.1
ASV_562	Bacteria	Proteobacteria	Alphaproteobacteria	Sphingomonadales	Sphingomonadaceae	Sphingomonas	Bacteria.Proteobacteria.Alphaproteobacteria.Sphingomonadales.Sphingomonadaceae.Sphingomonas	1.9599	exact
ASV_330	Archaea	Crenarchaeota	Nitrososphaeria	Nitrosopumilales	Nitrosopumilaceae		Archaea.Crenarchaeota.Nitrososphaeria.Nitrosopumilales.Nitrosopumilaceae.	1	default.to.1
ASV_437	Bacteria	Marinimicrobia (SAR406 clade)					Bacteria.Marinimicrobia (SAR406 clade)....	1	default.to.1
ASV_127	Bacteria	Proteobacteria	Gammaproteobacteria	HOC36			Bacteria.Proteobacteria.Gammaproteobacteria.HOC36..	1	default.to.1
ASV_182	Bacteria	Firmicutes	Bacilli	Staphylococcales	Staphylococcaceae	Staphylococcus	Bacteria.Firmicutes.Bacilli.Staphylococcales.Staphylococcaceae.Staphylococcus	1	exact
ASV_512	Archaea	Crenarchaeota	Nitrososphaeria	Nitrosopumilales	Nitrosopumilaceae		Archaea.Crenarchaeota.Nitrososphaeria.Nitrosopumilales.Nitrosopumilaceae.	1	default.to.1
ASV_164	Bacteria	Cyanobacteria	Cyanobacteriia	Synechococcales	Cyanobiaceae	Synechococcus CC9902	Bacteria.Cyanobacteria.Cyanobacteriia.Synechococcales.Cyanobiaceae.Synechococcus CC9902	1	default.to.1
ASV_539	Bacteria	Cyanobacteria	Cyanobacteriia	Synechococcales	Cyanobiaceae	Prochlorococcus_MIT9313	Bacteria.Cyanobacteria.Cyanobacteriia.Synechococcales.Cyanobiaceae.Prochlorococcus_MIT9313	1	default.to.1
ASV_148	Bacteria	Proteobacteria	Gammaproteobacteria	Pseudomonadales	Marinobacteraceae	Marinobacter	Bacteria.Proteobacteria.Gammaproteobacteria.Pseudomonadales.Marinobacteraceae.Marinobacter	4.73842	exact
ASV_600	Bacteria	Proteobacteria	Gammaproteobacteria	Enterobacterales	Alteromonadaceae	Alteromonas	Bacteria.Proteobacteria.Gammaproteobacteria.Enterobacterales.Alteromonadaceae.Alteromonas	7.06714	exact
ASV_578	Bacteria	Proteobacteria	Gammaproteobacteria	Pseudomonadales	Marinobacteraceae	Marinobacter	Bacteria.Proteobacteria.Gammaproteobacteria.Pseudomonadales.Marinobacteraceae.Marinobacter	4.73842	exact
ASV_839	Bacteria	Bdellovibrionota	Bdellovibrionia	Bacteriovoracales	Bacteriovoracaceae	Peredibacter	Bacteria.Bdellovibrionota.Bdellovibrionia.Bacteriovoracales.Bacteriovoracaceae.Peredibacter	1	exact
ASV_838	Bacteria	Marinimicrobia (SAR406 clade)					Bacteria.Marinimicrobia (SAR406 clade)....	1	default.to.1
ASV_140	Bacteria	Proteobacteria	Alphaproteobacteria	Rhodobacterales	Rhodobacteraceae		Bacteria.Proteobacteria.Alphaproteobacteria.Rhodobacterales.Rhodobacteraceae.	2.47857	from.order
ASV_106	Bacteria	Proteobacteria	Alphaproteobacteria	SAR11 clade	Clade I	Clade Ib	Bacteria.Proteobacteria.Alphaproteobacteria.SAR11 clade.Clade I.Clade Ib	1	default.to.1
ASV_35	Bacteria	Proteobacteria	Gammaproteobacteria	Salinisphaerales	Solimonadaceae	Polycyclovorans	Bacteria.Proteobacteria.Gammaproteobacteria.Salinisphaerales.Solimonadaceae.Polycyclovorans	1	default.to.1
ASV_783	Bacteria	Proteobacteria	Alphaproteobacteria	Rhodobacterales	Rhodobacteraceae	Nioella	Bacteria.Proteobacteria.Alphaproteobacteria.Rhodobacterales.Rhodobacteraceae.Nioella	2.47857	from.family
ASV_680	Bacteria	Cyanobacteria	Cyanobacteriia	Synechococcales	Cyanobiaceae	Prochlorococcus_MIT9313	Bacteria.Cyanobacteria.Cyanobacteriia.Synechococcales.Cyanobiaceae.Prochlorococcus_MIT9313	1	default.to.1
ASV_609	Bacteria	Actinobacteriota	Actinobacteria	Micrococcales	Microbacteriaceae	Chryseoglobus	Bacteria.Actinobacteriota.Actinobacteria.Micrococcales.Microbacteriaceae.Chryseoglobus	1	default.to.1
ASV_601	Bacteria	Proteobacteria	Gammaproteobacteria	Pseudomonadales	Thioglobaceae	SUP05 cluster	Bacteria.Proteobacteria.Gammaproteobacteria.Pseudomonadales.Thioglobaceae.SUP05 cluster	4.73842	from.order
ASV_245	Bacteria	Proteobacteria	Alphaproteobacteria	Rhizobiales	Devosiaceae	Devosia	Bacteria.Proteobacteria.Alphaproteobacteria.Rhizobiales.Devosiaceae.Devosia	2.5	exact
ASV_264	Bacteria	Planctomycetota	Planctomycetes	Pirellulales	Pirellulaceae		Bacteria.Planctomycetota.Planctomycetes.Pirellulales.Pirellulaceae.	1	default.to.1
ASV_237	Bacteria	Proteobacteria	Gammaproteobacteria	Pseudomonadales	Halomonadaceae	Halomonas	Bacteria.Proteobacteria.Gammaproteobacteria.Pseudomonadales.Halomonadaceae.Halomonas	4.73842	exact
ASV_734	Bacteria	Marinimicrobia (SAR406 clade)					Bacteria.Marinimicrobia (SAR406 clade)....	1	default.to.1
ASV_239	Bacteria	Proteobacteria	Alphaproteobacteria	Sphingomonadales	Sphingomonadaceae	Erythrobacter	Bacteria.Proteobacteria.Alphaproteobacteria.Sphingomonadales.Sphingomonadaceae.Erythrobacter	1.56841	exact
ASV_125	Bacteria	Proteobacteria	Gammaproteobacteria	Pseudomonadales	Marinobacteraceae	Marinobacter	Bacteria.Proteobacteria.Gammaproteobacteria.Pseudomonadales.Marinobacteraceae.Marinobacter	4.73842	exact
ASV_406	Archaea	Thermoplasmatota	Thermoplasmata	Marine Group III			Archaea.Thermoplasmatota.Thermoplasmata.Marine Group III..	1	default.to.1
ASV_631	Bacteria	Marinimicrobia (SAR406 clade)					Bacteria.Marinimicrobia (SAR406 clade)....	1	default.to.1
ASV_137	Bacteria	Proteobacteria	Alphaproteobacteria	Rhodobacterales	Rhodobacteraceae	Pseudooceanicola	Bacteria.Proteobacteria.Alphaproteobacteria.Rhodobacterales.Rhodobacteraceae.Pseudooceanicola	2	exact
ASV_397	Bacteria	Bacteroidota	Bacteroidia	Flavobacteriales	Flavobacteriaceae	Flavobacterium	Bacteria.Bacteroidota.Bacteroidia.Flavobacteriales.Flavobacteriaceae.Flavobacterium	1	exact
ASV_339	Bacteria	Proteobacteria	Alphaproteobacteria	Rhizobiales	Rhizobiaceae	Hoeflea	Bacteria.Proteobacteria.Alphaproteobacteria.Rhizobiales.Rhizobiaceae.Hoeflea	1	exact
ASV_404	Bacteria	Proteobacteria	Gammaproteobacteria	Enterobacterales	Alteromonadaceae		Bacteria.Proteobacteria.Gammaproteobacteria.Enterobacterales.Alteromonadaceae.	7.06714	from.order
ASV_178	Archaea	Thermoplasmatota	Thermoplasmata	Marine Group II			Archaea.Thermoplasmatota.Thermoplasmata.Marine Group II..	1	default.to.1
ASV_814	Bacteria	Cyanobacteria	Cyanobacteriia	Synechococcales	Cyanobiaceae	Synechococcus CC9902	Bacteria.Cyanobacteria.Cyanobacteriia.Synechococcales.Cyanobiaceae.Synechococcus CC9902	1	default.to.1
ASV_950	Bacteria	Actinobacteriota	Actinobacteria	Micrococcales	Microbacteriaceae	Microbacterium	Bacteria.Actinobacteriota.Actinobacteria.Micrococcales.Microbacteriaceae.Microbacterium	1	exact
ASV_372	Bacteria	Bacteroidota	Bacteroidia	Flavobacteriales	Flavobacteriaceae	NS2b marine group	Bacteria.Bacteroidota.Bacteroidia.Flavobacteriales.Flavobacteriaceae.NS2b marine group	1	default.to.1
ASV_269	Bacteria	Proteobacteria	Alphaproteobacteria	SAR11 clade	Clade I	Clade Ia	Bacteria.Proteobacteria.Alphaproteobacteria.SAR11 clade.Clade I.Clade Ia	1	default.to.1
ASV_398	Bacteria	SAR324 clade(Marine group B)					Bacteria.SAR324 clade(Marine group B)....	1	default.to.1
ASV_573	Bacteria	Proteobacteria	Alphaproteobacteria	Micavibrionales	Micavibrionaceae		Bacteria.Proteobacteria.Alphaproteobacteria.Micavibrionales.Micavibrionaceae.	1	default.to.1
ASV_723	Bacteria	Planctomycetota	Planctomycetes	Pirellulales	Pirellulaceae		Bacteria.Planctomycetota.Planctomycetes.Pirellulales.Pirellulaceae.	1	default.to.1
ASV_82	Bacteria	Marinimicrobia (SAR406 clade)					Bacteria.Marinimicrobia (SAR406 clade)....	1	default.to.1
ASV_566	Archaea	Crenarchaeota	Nitrososphaeria	Nitrosopumilales	Nitrosopumilaceae		Archaea.Crenarchaeota.Nitrososphaeria.Nitrosopumilales.Nitrosopumilaceae.	1	default.to.1
ASV_321	Bacteria	Proteobacteria	Gammaproteobacteria	HOC36			Bacteria.Proteobacteria.Gammaproteobacteria.HOC36..	1	default.to.1
ASV_170	Archaea	Thermoplasmatota	Thermoplasmata	Marine Group II			Archaea.Thermoplasmatota.Thermoplasmata.Marine Group II..	1	default.to.1
ASV_68	Bacteria	SAR324 clade(Marine group B)					Bacteria.SAR324 clade(Marine group B)....	1	default.to.1
ASV_1029	Archaea	Crenarchaeota	Nitrososphaeria	Nitrosopumilales	Nitrosopumilaceae		Archaea.Crenarchaeota.Nitrososphaeria.Nitrosopumilales.Nitrosopumilaceae.	1	default.to.1
ASV_685	Bacteria	Marinimicrobia (SAR406 clade)					Bacteria.Marinimicrobia (SAR406 clade)....	1	default.to.1
ASV_211	Bacteria	Cyanobacteria	Cyanobacteriia	Synechococcales	Cyanobiaceae	Synechococcus CC9902	Bacteria.Cyanobacteria.Cyanobacteriia.Synechococcales.Cyanobiaceae.Synechococcus CC9902	1	default.to.1
ASV_875	Bacteria	Bacteroidota	Bacteroidia	Flavobacteriales	Flavobacteriaceae	Polaribacter	Bacteria.Bacteroidota.Bacteroidia.Flavobacteriales.Flavobacteriaceae.Polaribacter	1	exact
ASV_314	Bacteria	Proteobacteria	Alphaproteobacteria	Sphingomonadales	Sphingomonadaceae	Sphingobium	Bacteria.Proteobacteria.Alphaproteobacteria.Sphingomonadales.Sphingomonadaceae.Sphingobium	2.92997	exact
ASV_241	Bacteria	Proteobacteria	Gammaproteobacteria	Gammaproteobacteria Incertae Sedis	Unknown Family	Marinicella	Bacteria.Proteobacteria.Gammaproteobacteria.Gammaproteobacteria Incertae Sedis.Unknown Family.Marinicella	1	exact
ASV_418	Bacteria	Actinobacteriota	Actinobacteria	Corynebacteriales	Mycobacteriaceae	Mycobacterium	Bacteria.Actinobacteriota.Actinobacteria.Corynebacteriales.Mycobacteriaceae.Mycobacterium	1	exact
ASV_286	Bacteria	Marinimicrobia (SAR406 clade)					Bacteria.Marinimicrobia (SAR406 clade)....	1	default.to.1
ASV_745	Bacteria	Cyanobacteria	Cyanobacteriia	Synechococcales	Cyanobiaceae	Prochlorococcus_MIT9313	Bacteria.Cyanobacteria.Cyanobacteriia.Synechococcales.Cyanobiaceae.Prochlorococcus_MIT9313	1	default.to.1
ASV_798	Bacteria	Proteobacteria	Gammaproteobacteria	Enterobacterales	Alteromonadaceae	Alteromonas	Bacteria.Proteobacteria.Gammaproteobacteria.Enterobacterales.Alteromonadaceae.Alteromonas	7.06714	exact
ASV_233	Bacteria	Chloroflexi	Dehalococcoidia	SAR202 clade			Bacteria.Chloroflexi.Dehalococcoidia.SAR202 clade..	1	default.to.1
ASV_581	Bacteria	Proteobacteria	Alphaproteobacteria	Rhizobiales	Rhizobiaceae	Jiella	Bacteria.Proteobacteria.Alphaproteobacteria.Rhizobiales.Rhizobiaceae.Jiella	1.79272	exact
ASV_247	Bacteria	Bacteroidota	Bacteroidia	Flavobacteriales	Flavobacteriaceae	NS2b marine group	Bacteria.Bacteroidota.Bacteroidia.Flavobacteriales.Flavobacteriaceae.NS2b marine group	1	default.to.1
ASV_606	Bacteria	Proteobacteria	Gammaproteobacteria	Enterobacterales	Colwelliaceae		Bacteria.Proteobacteria.Gammaproteobacteria.Enterobacterales.Colwelliaceae.	7.06714	from.order
ASV_499	Archaea	Crenarchaeota	Nitrososphaeria	Nitrosopumilales	Nitrosopumilaceae		Archaea.Crenarchaeota.Nitrososphaeria.Nitrosopumilales.Nitrosopumilaceae.	1	default.to.1
ASV_371	Bacteria	Bacteroidota	Bacteroidia	Flavobacteriales	NS9 marine group		Bacteria.Bacteroidota.Bacteroidia.Flavobacteriales.NS9 marine group.	1	default.to.1
ASV_806	Bacteria	Planctomycetota	Planctomycetes	Pirellulales	Pirellulaceae		Bacteria.Planctomycetota.Planctomycetes.Pirellulales.Pirellulaceae.	1	default.to.1
ASV_616	Bacteria	Marinimicrobia (SAR406 clade)					Bacteria.Marinimicrobia (SAR406 clade)....	1	default.to.1
ASV_883	Bacteria	Cyanobacteria	Cyanobacteriia	Synechococcales	Cyanobiaceae	Prochlorococcus_MIT9313	Bacteria.Cyanobacteria.Cyanobacteriia.Synechococcales.Cyanobiaceae.Prochlorococcus_MIT9313	1	default.to.1
ASV_755	Archaea	Crenarchaeota	Nitrososphaeria	Nitrosopumilales	Nitrosopumilaceae		Archaea.Crenarchaeota.Nitrososphaeria.Nitrosopumilales.Nitrosopumilaceae.	1	default.to.1
ASV_357	Bacteria	Proteobacteria	Alphaproteobacteria	Rhizobiales	Rhizobiaceae	Aurantimonas	Bacteria.Proteobacteria.Alphaproteobacteria.Rhizobiales.Rhizobiaceae.Aurantimonas	1.79272	exact
ASV_1046	Archaea	Crenarchaeota	Nitrososphaeria	Nitrosopumilales	Nitrosopumilaceae		Archaea.Crenarchaeota.Nitrososphaeria.Nitrosopumilales.Nitrosopumilaceae.	1	default.to.1
ASV_429	Bacteria	Bacteroidota	Bacteroidia	Cytophagales	Cyclobacteriaceae		Bacteria.Bacteroidota.Bacteroidia.Cytophagales.Cyclobacteriaceae.	1	default.to.1
ASV_987	Bacteria	Proteobacteria	Alphaproteobacteria	Rickettsiales	AB1		Bacteria.Proteobacteria.Alphaproteobacteria.Rickettsiales.AB1.	1	from.order
ASV_1003	Bacteria	Proteobacteria	Alphaproteobacteria	Rhizobiales	Beijerinckiaceae	Methylobacterium-Methylorubrum	Bacteria.Proteobacteria.Alphaproteobacteria.Rhizobiales.Beijerinckiaceae.Methylobacterium-Methylorubrum	2.14865	from.order
ASV_97	Archaea	Crenarchaeota	Nitrososphaeria	Nitrosopumilales	Nitrosopumilaceae		Archaea.Crenarchaeota.Nitrososphaeria.Nitrosopumilales.Nitrosopumilaceae.	1	default.to.1
ASV_607	Archaea	Crenarchaeota	Nitrososphaeria	Nitrosopumilales	Nitrosopumilaceae		Archaea.Crenarchaeota.Nitrososphaeria.Nitrosopumilales.Nitrosopumilaceae.	1	default.to.1
ASV_781	Bacteria	Proteobacteria	Gammaproteobacteria	Enterobacterales	Alteromonadaceae	Alteromonas	Bacteria.Proteobacteria.Gammaproteobacteria.Enterobacterales.Alteromonadaceae.Alteromonas	7.06714	exact
ASV_66	Bacteria	Proteobacteria	Alphaproteobacteria	SAR11 clade	Clade I	Clade Ia	Bacteria.Proteobacteria.Alphaproteobacteria.SAR11 clade.Clade I.Clade Ia	1	default.to.1
ASV_742	Bacteria	Marinimicrobia (SAR406 clade)					Bacteria.Marinimicrobia (SAR406 clade)....	1	default.to.1
ASV_441	Bacteria	Bacteroidota	Bacteroidia	Flavobacteriales	Flavobacteriaceae	NS4 marine group	Bacteria.Bacteroidota.Bacteroidia.Flavobacteriales.Flavobacteriaceae.NS4 marine group	1	default.to.1
ASV_642	Bacteria	Marinimicrobia (SAR406 clade)					Bacteria.Marinimicrobia (SAR406 clade)....	1	default.to.1
ASV_113	Bacteria	Bacteroidota	Bacteroidia	Flavobacteriales	Flavobacteriaceae	Croceibacter	Bacteria.Bacteroidota.Bacteroidia.Flavobacteriales.Flavobacteriaceae.Croceibacter	1	exact
ASV_251	Bacteria	Bacteroidota	Bacteroidia	Flavobacteriales	Flavobacteriaceae	Mesoflavibacter	Bacteria.Bacteroidota.Bacteroidia.Flavobacteriales.Flavobacteriaceae.Mesoflavibacter	1	exact
ASV_484	Bacteria	Chloroflexi	Dehalococcoidia	SAR202 clade			Bacteria.Chloroflexi.Dehalococcoidia.SAR202 clade..	1	default.to.1
ASV_278	Bacteria	Chloroflexi	Dehalococcoidia	SAR202 clade			Bacteria.Chloroflexi.Dehalococcoidia.SAR202 clade..	1	default.to.1
ASV_682	Bacteria	Proteobacteria	Gammaproteobacteria	Enterobacterales	Alteromonadaceae	Alteromonas	Bacteria.Proteobacteria.Gammaproteobacteria.Enterobacterales.Alteromonadaceae.Alteromonas	7.06714	exact
ASV_976	Archaea	Crenarchaeota	Nitrososphaeria	Nitrosopumilales	Nitrosopumilaceae		Archaea.Crenarchaeota.Nitrososphaeria.Nitrosopumilales.Nitrosopumilaceae.	1	default.to.1
ASV_989	Bacteria	Cyanobacteria	Cyanobacteriia	Synechococcales	Cyanobiaceae	Prochlorococcus_MIT9313	Bacteria.Cyanobacteria.Cyanobacteriia.Synechococcales.Cyanobiaceae.Prochlorococcus_MIT9313	1	default.to.1
ASV_254	Bacteria	Proteobacteria	Alphaproteobacteria	SAR11 clade	Clade I	Clade Ia	Bacteria.Proteobacteria.Alphaproteobacteria.SAR11 clade.Clade I.Clade Ia	1	default.to.1
ASV_363	Bacteria	Proteobacteria	Gammaproteobacteria	Pseudomonadales	SAR86 clade		Bacteria.Proteobacteria.Gammaproteobacteria.Pseudomonadales.SAR86 clade.	4.73842	from.order
ASV_823	Bacteria	Acidobacteriota	Subgroup 26				Bacteria.Acidobacteriota.Subgroup 26...	1	default.to.1
ASV_297	Bacteria	Proteobacteria	Alphaproteobacteria	Rhizobiales	Stappiaceae	Labrenzia	Bacteria.Proteobacteria.Alphaproteobacteria.Rhizobiales.Stappiaceae.Labrenzia	2.59572	from.family
ASV_454	Bacteria	Proteobacteria	Alphaproteobacteria	SAR11 clade	Clade I	Clade Ib	Bacteria.Proteobacteria.Alphaproteobacteria.SAR11 clade.Clade I.Clade Ib	1	default.to.1
ASV_96	Bacteria	Proteobacteria	Gammaproteobacteria	Pseudomonadales	Moraxellaceae	Psychrobacter	Bacteria.Proteobacteria.Gammaproteobacteria.Pseudomonadales.Moraxellaceae.Psychrobacter	4.39078	exact
ASV_1050	Archaea	Crenarchaeota	Nitrososphaeria	Nitrosopumilales	Nitrosopumilaceae		Archaea.Crenarchaeota.Nitrososphaeria.Nitrosopumilales.Nitrosopumilaceae.	1	default.to.1
ASV_498	Bacteria	Actinobacteriota	Acidimicrobiia	Actinomarinales	Actinomarinaceae	Candidatus Actinomarina	Bacteria.Actinobacteriota.Acidimicrobiia.Actinomarinales.Actinomarinaceae.Candidatus Actinomarina	1	default.to.1
ASV_323	Archaea	Thermoplasmatota	Thermoplasmata	Marine Group II			Archaea.Thermoplasmatota.Thermoplasmata.Marine Group II..	1	default.to.1
ASV_210	Archaea	Crenarchaeota	Nitrososphaeria	Nitrosopumilales	Nitrosopumilaceae		Archaea.Crenarchaeota.Nitrososphaeria.Nitrosopumilales.Nitrosopumilaceae.	1	default.to.1
ASV_1133	Bacteria	Proteobacteria	Gammaproteobacteria	Pseudomonadales	Saccharospirillaceae	Oleibacter	Bacteria.Proteobacteria.Gammaproteobacteria.Pseudomonadales.Saccharospirillaceae.Oleibacter	4.73842	exact
ASV_487	Bacteria	Chloroflexi	Dehalococcoidia	SAR202 clade			Bacteria.Chloroflexi.Dehalococcoidia.SAR202 clade..	1	default.to.1
ASV_351	Bacteria	Proteobacteria	Alphaproteobacteria	Caulobacterales	Hyphomonadaceae	Henriciella	Bacteria.Proteobacteria.Alphaproteobacteria.Caulobacterales.Hyphomonadaceae.Henriciella	1.32979	exact
ASV_1024	Bacteria	Proteobacteria	Gammaproteobacteria	Pseudomonadales	Pseudohongiellaceae	Pseudohongiella	Bacteria.Proteobacteria.Gammaproteobacteria.Pseudomonadales.Pseudohongiellaceae.Pseudohongiella	4.73842	exact
ASV_697	Archaea	Thermoplasmatota	Thermoplasmata	Marine Group III			Archaea.Thermoplasmatota.Thermoplasmata.Marine Group III..	1	default.to.1
ASV_636	Bacteria	Proteobacteria	Alphaproteobacteria	Micavibrionales			Bacteria.Proteobacteria.Alphaproteobacteria.Micavibrionales..	1	default.to.1
ASV_344	Bacteria	Proteobacteria	Alphaproteobacteria	Rickettsiales	S25-593		Bacteria.Proteobacteria.Alphaproteobacteria.Rickettsiales.S25-593.	1	from.order
ASV_910	Archaea	Thermoplasmatota	Thermoplasmata	Marine Group II			Archaea.Thermoplasmatota.Thermoplasmata.Marine Group II..	1	default.to.1
ASV_244	Bacteria	Proteobacteria	Alphaproteobacteria	Sphingomonadales	Sphingomonadaceae	Erythrobacter	Bacteria.Proteobacteria.Alphaproteobacteria.Sphingomonadales.Sphingomonadaceae.Erythrobacter	1.56841	exact
ASV_250	Bacteria	Proteobacteria	Alphaproteobacteria	SAR11 clade	Clade I	Clade Ib	Bacteria.Proteobacteria.Alphaproteobacteria.SAR11 clade.Clade I.Clade Ib	1	default.to.1
ASV_131	Bacteria	Proteobacteria	Gammaproteobacteria	Pseudomonadales	Alcanivoracaceae1	Alcanivorax	Bacteria.Proteobacteria.Gammaproteobacteria.Pseudomonadales.Alcanivoracaceae1.Alcanivorax	4.73842	exact
ASV_591	Bacteria	Cyanobacteria	Cyanobacteriia	Synechococcales	Cyanobiaceae	Prochlorococcus_MIT9313	Bacteria.Cyanobacteria.Cyanobacteriia.Synechococcales.Cyanobiaceae.Prochlorococcus_MIT9313	1	default.to.1
ASV_710	Bacteria	Actinobacteriota	Acidimicrobiia	Actinomarinales	Actinomarinaceae	Candidatus Actinomarina	Bacteria.Actinobacteriota.Acidimicrobiia.Actinomarinales.Actinomarinaceae.Candidatus Actinomarina	1	default.to.1
ASV_202	Bacteria	Proteobacteria	Gammaproteobacteria	Pseudomonadales	Halomonadaceae	Halomonas	Bacteria.Proteobacteria.Gammaproteobacteria.Pseudomonadales.Halomonadaceae.Halomonas	4.73842	exact
ASV_302	Bacteria	Proteobacteria	Gammaproteobacteria	Pseudomonadales	SAR86 clade		Bacteria.Proteobacteria.Gammaproteobacteria.Pseudomonadales.SAR86 clade.	4.73842	from.order
ASV_94	Bacteria	Gemmatimonadota	BD2-11 terrestrial group				Bacteria.Gemmatimonadota.BD2-11 terrestrial group...	1	default.to.1
ASV_376	Bacteria	Proteobacteria	Alphaproteobacteria	SAR11 clade	Clade II		Bacteria.Proteobacteria.Alphaproteobacteria.SAR11 clade.Clade II.	1	default.to.1
ASV_545	Bacteria	Bacteroidota	Bacteroidia	Flavobacteriales	Flavobacteriaceae	NS4 marine group	Bacteria.Bacteroidota.Bacteroidia.Flavobacteriales.Flavobacteriaceae.NS4 marine group	1	default.to.1
ASV_289	Bacteria	Proteobacteria	Gammaproteobacteria	Pseudomonadales	Alcanivoracaceae1	Alcanivorax	Bacteria.Proteobacteria.Gammaproteobacteria.Pseudomonadales.Alcanivoracaceae1.Alcanivorax	4.73842	exact
ASV_467	Bacteria	Proteobacteria	Alphaproteobacteria	Puniceispirillales	SAR116 clade		Bacteria.Proteobacteria.Alphaproteobacteria.Puniceispirillales.SAR116 clade.	1	default.to.1
ASV_62	Bacteria	Nitrospinota	Nitrospinia	Nitrospinales	Nitrospinaceae	LS-NOB	Bacteria.Nitrospinota.Nitrospinia.Nitrospinales.Nitrospinaceae.LS-NOB	1	default.to.1
ASV_677	Bacteria	Planctomycetota	Planctomycetes	Planctomycetales			Bacteria.Planctomycetota.Planctomycetes.Planctomycetales..	1	default.to.1
ASV_908	Bacteria	Marinimicrobia (SAR406 clade)					Bacteria.Marinimicrobia (SAR406 clade)....	1	default.to.1
ASV_191	Bacteria	Acidobacteriota	Vicinamibacteria	Vicinamibacterales			Bacteria.Acidobacteriota.Vicinamibacteria.Vicinamibacterales..	1	default.to.1
ASV_382	Bacteria	Proteobacteria	Gammaproteobacteria	Pseudomonadales	SAR86 clade		Bacteria.Proteobacteria.Gammaproteobacteria.Pseudomonadales.SAR86 clade.	4.73842	from.order
ASV_425	Bacteria	Proteobacteria	Alphaproteobacteria	Rhodobacterales	Rhodobacteraceae		Bacteria.Proteobacteria.Alphaproteobacteria.Rhodobacterales.Rhodobacteraceae.	2.47857	from.order
ASV_1169	Bacteria	Acidobacteriota	Vicinamibacteria	Vicinamibacterales			Bacteria.Acidobacteriota.Vicinamibacteria.Vicinamibacterales..	1	default.to.1
ASV_1178	Bacteria	Nitrospinota	Nitrospinia	Nitrospinales	Nitrospinaceae	Nitrospina	Bacteria.Nitrospinota.Nitrospinia.Nitrospinales.Nitrospinaceae.Nitrospina	1	exact
ASV_153	Bacteria	Proteobacteria	Gammaproteobacteria	HOC36			Bacteria.Proteobacteria.Gammaproteobacteria.HOC36..	1	default.to.1
ASV_898	Bacteria	Actinobacteriota	Acidimicrobiia	Microtrichales	Microtrichaceae		Bacteria.Actinobacteriota.Acidimicrobiia.Microtrichales.Microtrichaceae.	1	default.to.1
ASV_826	Bacteria	Chloroflexi	Dehalococcoidia	SAR202 clade			Bacteria.Chloroflexi.Dehalococcoidia.SAR202 clade..	1	default.to.1
ASV_637	Bacteria	Planctomycetota	Planctomycetes	Pirellulales	Pirellulaceae		Bacteria.Planctomycetota.Planctomycetes.Pirellulales.Pirellulaceae.	1	default.to.1
ASV_751	Bacteria	Bacteroidota	Bacteroidia	Flavobacteriales	NS9 marine group		Bacteria.Bacteroidota.Bacteroidia.Flavobacteriales.NS9 marine group.	1	default.to.1
ASV_628	Bacteria	Proteobacteria	Alphaproteobacteria	Parvibaculales	OCS116 clade		Bacteria.Proteobacteria.Alphaproteobacteria.Parvibaculales.OCS116 clade.	1	default.to.1
ASV_423	Archaea	Crenarchaeota	Nitrososphaeria	Nitrosopumilales	Nitrosopumilaceae		Archaea.Crenarchaeota.Nitrososphaeria.Nitrosopumilales.Nitrosopumilaceae.	1	default.to.1
ASV_500	Bacteria	Gemmatimonadota	BD2-11 terrestrial group				Bacteria.Gemmatimonadota.BD2-11 terrestrial group...	1	default.to.1
ASV_424	Bacteria	Proteobacteria	Alphaproteobacteria	SAR11 clade	Clade I		Bacteria.Proteobacteria.Alphaproteobacteria.SAR11 clade.Clade I.	1	default.to.1
ASV_1036	Bacteria	Actinobacteriota	Actinobacteria	Micrococcales	Microbacteriaceae		Bacteria.Actinobacteriota.Actinobacteria.Micrococcales.Microbacteriaceae.	1	default.to.1
ASV_933	Bacteria	Proteobacteria	Alphaproteobacteria	Rhodobacterales	Rhodobacteraceae	Jannaschia	Bacteria.Proteobacteria.Alphaproteobacteria.Rhodobacterales.Rhodobacteraceae.Jannaschia	2.61097	exact
ASV_579	Bacteria	Bacteroidota	Bacteroidia	Flavobacteriales	Cryomorphaceae	Owenweeksia	Bacteria.Bacteroidota.Bacteroidia.Flavobacteriales.Cryomorphaceae.Owenweeksia	1	exact
ASV_857	Bacteria	Chloroflexi	Dehalococcoidia	SAR202 clade			Bacteria.Chloroflexi.Dehalococcoidia.SAR202 clade..	1	default.to.1
ASV_300	Bacteria	Proteobacteria	Alphaproteobacteria	SAR11 clade	Clade I	Clade Ia	Bacteria.Proteobacteria.Alphaproteobacteria.SAR11 clade.Clade I.Clade Ia	1	default.to.1
ASV_412	Bacteria	Bacteroidota	Bacteroidia	Cytophagales	Cyclobacteriaceae	Marinoscillum	Bacteria.Bacteroidota.Bacteroidia.Cytophagales.Cyclobacteriaceae.Marinoscillum	1	exact
ASV_147	Bacteria	Proteobacteria	Alphaproteobacteria	SAR11 clade	Clade II		Bacteria.Proteobacteria.Alphaproteobacteria.SAR11 clade.Clade II.	1	default.to.1
ASV_1138	Archaea	Crenarchaeota	Nitrososphaeria	Nitrosopumilales	Nitrosopumilaceae		Archaea.Crenarchaeota.Nitrososphaeria.Nitrosopumilales.Nitrosopumilaceae.	1	default.to.1
ASV_603	Bacteria	Proteobacteria	Gammaproteobacteria	Enterobacterales	Alteromonadaceae	Rheinheimera	Bacteria.Proteobacteria.Gammaproteobacteria.Enterobacterales.Alteromonadaceae.Rheinheimera	7.06714	exact
ASV_625	Bacteria	Proteobacteria	Alphaproteobacteria	Caulobacterales	Hyphomonadaceae	Ponticaulis	Bacteria.Proteobacteria.Alphaproteobacteria.Caulobacterales.Hyphomonadaceae.Ponticaulis	1.32979	exact
ASV_59	Bacteria	Proteobacteria	Alphaproteobacteria	Sphingomonadales	Sphingomonadaceae	Sphingobium	Bacteria.Proteobacteria.Alphaproteobacteria.Sphingomonadales.Sphingomonadaceae.Sphingobium	2.92997	exact
ASV_477	Bacteria	Marinimicrobia (SAR406 clade)					Bacteria.Marinimicrobia (SAR406 clade)....	1	default.to.1
ASV_523	Bacteria	Verrucomicrobiota	Verrucomicrobiae	Arctic97B-4 marine group			Bacteria.Verrucomicrobiota.Verrucomicrobiae.Arctic97B-4 marine group..	1	default.to.1
ASV_176	Bacteria	Actinobacteriota	Acidimicrobiia	Actinomarinales	Actinomarinaceae	Candidatus Actinomarina	Bacteria.Actinobacteriota.Acidimicrobiia.Actinomarinales.Actinomarinaceae.Candidatus Actinomarina	1	default.to.1
ASV_368	Bacteria	Cyanobacteria	Cyanobacteriia	Synechococcales	Cyanobiaceae	Prochlorococcus_MIT9313	Bacteria.Cyanobacteria.Cyanobacteriia.Synechococcales.Cyanobiaceae.Prochlorococcus_MIT9313	1	default.to.1
ASV_381	Bacteria	Proteobacteria	Gammaproteobacteria	UBA10353 marine group			Bacteria.Proteobacteria.Gammaproteobacteria.UBA10353 marine group..	1	default.to.1
ASV_274	Bacteria	Acidobacteriota	Vicinamibacteria	Vicinamibacterales			Bacteria.Acidobacteriota.Vicinamibacteria.Vicinamibacterales..	1	default.to.1
ASV_459	Bacteria	Proteobacteria	Alphaproteobacteria	SAR11 clade	Clade I	Clade Ib	Bacteria.Proteobacteria.Alphaproteobacteria.SAR11 clade.Clade I.Clade Ib	1	default.to.1
ASV_639	Bacteria	Chloroflexi	Dehalococcoidia	SAR202 clade			Bacteria.Chloroflexi.Dehalococcoidia.SAR202 clade..	1	default.to.1
ASV_820	Bacteria	Cyanobacteria	Cyanobacteriia	Synechococcales	Cyanobiaceae	Prochlorococcus_MIT9313	Bacteria.Cyanobacteria.Cyanobacteriia.Synechococcales.Cyanobiaceae.Prochlorococcus_MIT9313	1	default.to.1
ASV_917	Bacteria	Actinobacteriota	Acidimicrobiia	Actinomarinales	Actinomarinaceae	Candidatus Actinomarina	Bacteria.Actinobacteriota.Acidimicrobiia.Actinomarinales.Actinomarinaceae.Candidatus Actinomarina	1	default.to.1
ASV_555	Bacteria	Proteobacteria	Gammaproteobacteria	Enterobacterales	Alteromonadaceae		Bacteria.Proteobacteria.Gammaproteobacteria.Enterobacterales.Alteromonadaceae.	7.06714	from.order
ASV_1201	Bacteria	Desulfobacterota	Desulfuromonadia	Bradymonadales			Bacteria.Desulfobacterota.Desulfuromonadia.Bradymonadales..	1	default.to.1
ASV_1195	Bacteria	Nitrospinota	Nitrospinia	Nitrospinales	Nitrospinaceae	Nitrospina	Bacteria.Nitrospinota.Nitrospinia.Nitrospinales.Nitrospinaceae.Nitrospina	1	exact
ASV_1166	Bacteria	Proteobacteria	Gammaproteobacteria	Enterobacterales	Alteromonadaceae	Alteromonas	Bacteria.Proteobacteria.Gammaproteobacteria.Enterobacterales.Alteromonadaceae.Alteromonas	7.06714	exact
ASV_808	Bacteria	Proteobacteria	Gammaproteobacteria	UBA10353 marine group			Bacteria.Proteobacteria.Gammaproteobacteria.UBA10353 marine group..	1	default.to.1
ASV_364	Bacteria	Marinimicrobia (SAR406 clade)					Bacteria.Marinimicrobia (SAR406 clade)....	1	default.to.1
ASV_888	Bacteria	Bacteroidota	Bacteroidia	Flavobacteriales	NS9 marine group		Bacteria.Bacteroidota.Bacteroidia.Flavobacteriales.NS9 marine group.	1	default.to.1
ASV_521	Bacteria	Proteobacteria	Alphaproteobacteria	SAR11 clade	Clade I		Bacteria.Proteobacteria.Alphaproteobacteria.SAR11 clade.Clade I.	1	default.to.1
ASV_324	Bacteria	Actinobacteriota	Acidimicrobiia	Actinomarinales	Actinomarinaceae	Candidatus Actinomarina	Bacteria.Actinobacteriota.Acidimicrobiia.Actinomarinales.Actinomarinaceae.Candidatus Actinomarina	1	default.to.1
ASV_276	Bacteria	Nitrospinota	Nitrospinia	Nitrospinales	Nitrospinaceae	LS-NOB	Bacteria.Nitrospinota.Nitrospinia.Nitrospinales.Nitrospinaceae.LS-NOB	1	default.to.1
ASV_471	Bacteria	Proteobacteria	Alphaproteobacteria	Rhodobacterales	Rhodobacteraceae	Roseovarius	Bacteria.Proteobacteria.Alphaproteobacteria.Rhodobacterales.Rhodobacteraceae.Roseovarius	1.21994	exact
ASV_754	Bacteria	Proteobacteria	Alphaproteobacteria	Alphaproteobacteria Incertae Sedis	Unknown Family	Acuticoccus	Bacteria.Proteobacteria.Alphaproteobacteria.Alphaproteobacteria Incertae Sedis.Unknown Family.Acuticoccus	1	exact
ASV_602	Bacteria	SAR324 clade(Marine group B)					Bacteria.SAR324 clade(Marine group B)....	1	default.to.1
ASV_453	Bacteria	Cyanobacteria	Cyanobacteriia	Synechococcales	Cyanobiaceae	Prochlorococcus_MIT9313	Bacteria.Cyanobacteria.Cyanobacteriia.Synechococcales.Cyanobiaceae.Prochlorococcus_MIT9313	1	default.to.1
ASV_690	Bacteria	Proteobacteria	Alphaproteobacteria	SAR11 clade	Clade II		Bacteria.Proteobacteria.Alphaproteobacteria.SAR11 clade.Clade II.	1	default.to.1
ASV_658	Bacteria	Proteobacteria	Alphaproteobacteria	Rhizobiales	Rhizobiaceae	Allorhizobium-Neorhizobium-Pararhizobium-Rhizobium	Bacteria.Proteobacteria.Alphaproteobacteria.Rhizobiales.Rhizobiaceae.Allorhizobium-Neorhizobium-Pararhizobium-Rhizobium	1.79272	from.family
ASV_308	Bacteria	Planctomycetota	Planctomycetes	Pirellulales	Pirellulaceae	Rhodopirellula	Bacteria.Planctomycetota.Planctomycetes.Pirellulales.Pirellulaceae.Rhodopirellula	1	exact
ASV_359	Bacteria	Proteobacteria	Alphaproteobacteria	Puniceispirillales	SAR116 clade		Bacteria.Proteobacteria.Alphaproteobacteria.Puniceispirillales.SAR116 clade.	1	default.to.1
ASV_458	Bacteria	Proteobacteria	Gammaproteobacteria	Enterobacterales	Alteromonadaceae	Alteromonas	Bacteria.Proteobacteria.Gammaproteobacteria.Enterobacterales.Alteromonadaceae.Alteromonas	7.06714	exact
ASV_1030	Archaea	Thermoplasmatota	Thermoplasmata	Marine Group II			Archaea.Thermoplasmatota.Thermoplasmata.Marine Group II..	1	default.to.1
ASV_634	Bacteria	Marinimicrobia (SAR406 clade)					Bacteria.Marinimicrobia (SAR406 clade)....	1	default.to.1
ASV_550	Archaea	Nanoarchaeota	Nanoarchaeia	Woesearchaeales	GW2011_GWC1_47_15		Archaea.Nanoarchaeota.Nanoarchaeia.Woesearchaeales.GW2011_GWC1_47_15.	1	default.to.1
ASV_129	Bacteria	Bacteroidota	Bacteroidia	Flavobacteriales	Flavobacteriaceae	Zunongwangia	Bacteria.Bacteroidota.Bacteroidia.Flavobacteriales.Flavobacteriaceae.Zunongwangia	1	exact
ASV_332	Bacteria	Proteobacteria	Alphaproteobacteria	SAR11 clade	Clade I	Clade Ia	Bacteria.Proteobacteria.Alphaproteobacteria.SAR11 clade.Clade I.Clade Ia	1	default.to.1
ASV_863	Bacteria	Cyanobacteria	Cyanobacteriia	Synechococcales	Cyanobiaceae	Prochlorococcus_MIT9313	Bacteria.Cyanobacteria.Cyanobacteriia.Synechococcales.Cyanobiaceae.Prochlorococcus_MIT9313	1	default.to.1
ASV_473	Bacteria	Bacteroidota	Bacteroidia	Flavobacteriales	Cryomorphaceae	Vicingus	Bacteria.Bacteroidota.Bacteroidia.Flavobacteriales.Cryomorphaceae.Vicingus	1	exact
ASV_645	Bacteria	Planctomycetota	Pla3 lineage				Bacteria.Planctomycetota.Pla3 lineage...	1	default.to.1
ASV_571	Bacteria	Proteobacteria	Gammaproteobacteria	UBA10353 marine group			Bacteria.Proteobacteria.Gammaproteobacteria.UBA10353 marine group..	1	default.to.1
ASV_1383	Bacteria	Firmicutes	Bacilli	Thermoactinomycetales	Thermoactinomycetaceae	Melghirimyces	Bacteria.Firmicutes.Bacilli.Thermoactinomycetales.Thermoactinomycetaceae.Melghirimyces	1	default.to.1
ASV_932	Bacteria	Proteobacteria	Gammaproteobacteria	UBA10353 marine group			Bacteria.Proteobacteria.Gammaproteobacteria.UBA10353 marine group..	1	default.to.1
ASV_567	Bacteria	Proteobacteria	Alphaproteobacteria	SAR11 clade	Clade IV		Bacteria.Proteobacteria.Alphaproteobacteria.SAR11 clade.Clade IV.	1	default.to.1
ASV_517	Bacteria	Proteobacteria	Alphaproteobacteria	Rhodospirillales	AEGEAN-169 marine group		Bacteria.Proteobacteria.Alphaproteobacteria.Rhodospirillales.AEGEAN-169 marine group.	2.23562	from.order
ASV_478	Bacteria	Bacteroidota	Bacteroidia	Flavobacteriales	NS7 marine group		Bacteria.Bacteroidota.Bacteroidia.Flavobacteriales.NS7 marine group.	1	default.to.1
ASV_901	Bacteria	Marinimicrobia (SAR406 clade)					Bacteria.Marinimicrobia (SAR406 clade)....	1	default.to.1
ASV_1039	Bacteria	Proteobacteria	Gammaproteobacteria	Enterobacterales	Alteromonadaceae	Alteromonas	Bacteria.Proteobacteria.Gammaproteobacteria.Enterobacterales.Alteromonadaceae.Alteromonas	7.06714	exact
ASV_220	Bacteria	Proteobacteria	Gammaproteobacteria	Salinisphaerales	Solimonadaceae	Oceanococcus	Bacteria.Proteobacteria.Gammaproteobacteria.Salinisphaerales.Solimonadaceae.Oceanococcus	1	exact
ASV_648	Archaea	Thermoplasmatota	Thermoplasmata	Marine Group II			Archaea.Thermoplasmatota.Thermoplasmata.Marine Group II..	1	default.to.1
ASV_737	Bacteria	Marinimicrobia (SAR406 clade)					Bacteria.Marinimicrobia (SAR406 clade)....	1	default.to.1
ASV_402	Archaea	Crenarchaeota	Nitrososphaeria	Nitrosopumilales	Nitrosopumilaceae		Archaea.Crenarchaeota.Nitrososphaeria.Nitrosopumilales.Nitrosopumilaceae.	1	default.to.1
ASV_1117	Bacteria	Cyanobacteria	Cyanobacteriia	Synechococcales	Cyanobiaceae	Synechococcus CC9902	Bacteria.Cyanobacteria.Cyanobacteriia.Synechococcales.Cyanobiaceae.Synechococcus CC9902	1	default.to.1
ASV_128	Archaea	Crenarchaeota	Nitrososphaeria	Nitrosopumilales	Nitrosopumilaceae		Archaea.Crenarchaeota.Nitrososphaeria.Nitrosopumilales.Nitrosopumilaceae.	1	default.to.1
ASV_1265	Bacteria	Proteobacteria	Gammaproteobacteria	UBA10353 marine group			Bacteria.Proteobacteria.Gammaproteobacteria.UBA10353 marine group..	1	default.to.1
ASV_895	Bacteria	Chloroflexi	Dehalococcoidia	SAR202 clade			Bacteria.Chloroflexi.Dehalococcoidia.SAR202 clade..	1	default.to.1
ASV_667	Bacteria	Planctomycetota	Pla3 lineage				Bacteria.Planctomycetota.Pla3 lineage...	1	default.to.1
ASV_779	Bacteria	Bacteroidota	Bacteroidia	Cytophagales	Cyclobacteriaceae	Marinoscillum	Bacteria.Bacteroidota.Bacteroidia.Cytophagales.Cyclobacteriaceae.Marinoscillum	1	exact
ASV_208	Archaea	Crenarchaeota	Nitrososphaeria	Nitrosopumilales	Nitrosopumilaceae		Archaea.Crenarchaeota.Nitrososphaeria.Nitrosopumilales.Nitrosopumilaceae.	1	default.to.1
ASV_544	Bacteria	Proteobacteria	Alphaproteobacteria	Rhizobiales	Beijerinckiaceae	Methylobacterium-Methylorubrum	Bacteria.Proteobacteria.Alphaproteobacteria.Rhizobiales.Beijerinckiaceae.Methylobacterium-Methylorubrum	2.14865	from.order
ASV_528	Bacteria	Proteobacteria	Alphaproteobacteria	Rhodospirillales	Terasakiellaceae		Bacteria.Proteobacteria.Alphaproteobacteria.Rhodospirillales.Terasakiellaceae.	2.23562	from.order
ASV_1223	Bacteria	Actinobacteriota	Acidimicrobiia	Actinomarinales	Actinomarinaceae	Candidatus Actinomarina	Bacteria.Actinobacteriota.Acidimicrobiia.Actinomarinales.Actinomarinaceae.Candidatus Actinomarina	1	default.to.1
ASV_803	Bacteria	Actinobacteriota	Acidimicrobiia	Microtrichales	Microtrichaceae	Sva0996 marine group	Bacteria.Actinobacteriota.Acidimicrobiia.Microtrichales.Microtrichaceae.Sva0996 marine group	1	default.to.1
ASV_1305	Bacteria	Planctomycetota	Planctomycetes	Pirellulales	Pirellulaceae		Bacteria.Planctomycetota.Planctomycetes.Pirellulales.Pirellulaceae.	1	default.to.1
ASV_1355	Bacteria	Planctomycetota	Planctomycetes	Pirellulales	Pirellulaceae		Bacteria.Planctomycetota.Planctomycetes.Pirellulales.Pirellulaceae.	1	default.to.1
ASV_71	Bacteria	Proteobacteria	Alphaproteobacteria	Rhodobacterales	Rhodobacteraceae	Citreicella	Bacteria.Proteobacteria.Alphaproteobacteria.Rhodobacterales.Rhodobacteraceae.Citreicella	2.47857	from.family
ASV_307	Bacteria	Nitrospinota	Nitrospinia	Nitrospinales	Nitrospinaceae	LS-NOB	Bacteria.Nitrospinota.Nitrospinia.Nitrospinales.Nitrospinaceae.LS-NOB	1	default.to.1
ASV_546	Archaea	Crenarchaeota	Nitrososphaeria	Nitrosopumilales	Nitrosopumilaceae	Candidatus Nitrosopelagicus	Archaea.Crenarchaeota.Nitrososphaeria.Nitrosopumilales.Nitrosopumilaceae.Candidatus Nitrosopelagicus	1	default.to.1
ASV_75	Bacteria	Bacteroidota	Bacteroidia	Flavobacteriales	Flavobacteriaceae		Bacteria.Bacteroidota.Bacteroidia.Flavobacteriales.Flavobacteriaceae.	1	default.to.1
ASV_1395	Archaea	Crenarchaeota	Nitrososphaeria	Nitrosopumilales	Nitrosopumilaceae		Archaea.Crenarchaeota.Nitrososphaeria.Nitrosopumilales.Nitrosopumilaceae.	1	default.to.1
ASV_1292	Bacteria	Cyanobacteria	Cyanobacteriia	Synechococcales	Cyanobiaceae	Prochlorococcus_MIT9313	Bacteria.Cyanobacteria.Cyanobacteriia.Synechococcales.Cyanobiaceae.Prochlorococcus_MIT9313	1	default.to.1
ASV_1230	Bacteria	Actinobacteriota	Acidimicrobiia	Microtrichales	Microtrichaceae	Sva0996 marine group	Bacteria.Actinobacteriota.Acidimicrobiia.Microtrichales.Microtrichaceae.Sva0996 marine group	1	default.to.1
ASV_1085	Bacteria	Proteobacteria	Gammaproteobacteria	Pseudomonadales	Moraxellaceae	Acinetobacter	Bacteria.Proteobacteria.Gammaproteobacteria.Pseudomonadales.Moraxellaceae.Acinetobacter	6.16808	exact
ASV_198	Bacteria	Actinobacteriota	Acidimicrobiia	Microtrichales	Microtrichaceae	Sva0996 marine group	Bacteria.Actinobacteriota.Acidimicrobiia.Microtrichales.Microtrichaceae.Sva0996 marine group	1	default.to.1
ASV_111	Bacteria	Proteobacteria	Alphaproteobacteria	Rhodobacterales	Rhodobacteraceae	Maritimibacter	Bacteria.Proteobacteria.Alphaproteobacteria.Rhodobacterales.Rhodobacteraceae.Maritimibacter	2.47857	from.family
ASV_527	Bacteria	Proteobacteria	Gammaproteobacteria	Enterobacterales	Alteromonadaceae	Alteromonas	Bacteria.Proteobacteria.Gammaproteobacteria.Enterobacterales.Alteromonadaceae.Alteromonas	7.06714	exact
ASV_614	Bacteria	Cyanobacteria	Cyanobacteriia	Synechococcales	Cyanobiaceae	Cyanobium PCC-6307	Bacteria.Cyanobacteria.Cyanobacteriia.Synechococcales.Cyanobiaceae.Cyanobium PCC-6307	1	default.to.1
ASV_464	Bacteria	Proteobacteria	Gammaproteobacteria	Enterobacterales	Pseudoalteromonadaceae	Pseudoalteromonas	Bacteria.Proteobacteria.Gammaproteobacteria.Enterobacterales.Pseudoalteromonadaceae.Pseudoalteromonas	7.06714	exact
ASV_445	Bacteria	Proteobacteria	Alphaproteobacteria	Caulobacterales	Caulobacteraceae	Phenylobacterium	Bacteria.Proteobacteria.Alphaproteobacteria.Caulobacterales.Caulobacteraceae.Phenylobacterium	1	exact
ASV_295	Bacteria	Actinobacteriota	Acidimicrobiia	Actinomarinales	Actinomarinaceae	Candidatus Actinomarina	Bacteria.Actinobacteriota.Acidimicrobiia.Actinomarinales.Actinomarinaceae.Candidatus Actinomarina	1	default.to.1
ASV_341	Archaea	Crenarchaeota	Nitrososphaeria	Nitrosopumilales	Nitrosopumilaceae		Archaea.Crenarchaeota.Nitrososphaeria.Nitrosopumilales.Nitrosopumilaceae.	1	default.to.1
ASV_1181	Bacteria	Marinimicrobia (SAR406 clade)					Bacteria.Marinimicrobia (SAR406 clade)....	1	default.to.1
ASV_288	Bacteria	Proteobacteria	Gammaproteobacteria	Pseudomonadales	SAR86 clade		Bacteria.Proteobacteria.Gammaproteobacteria.Pseudomonadales.SAR86 clade.	4.73842	from.order
ASV_980	Bacteria	Proteobacteria	Alphaproteobacteria	Rhodobacterales	Rhodobacteraceae		Bacteria.Proteobacteria.Alphaproteobacteria.Rhodobacterales.Rhodobacteraceae.	2.47857	from.order
ASV_1318	Bacteria	Cyanobacteria	Cyanobacteriia	Synechococcales	Cyanobiaceae	Prochlorococcus_MIT9313	Bacteria.Cyanobacteria.Cyanobacteriia.Synechococcales.Cyanobiaceae.Prochlorococcus_MIT9313	1	default.to.1
ASV_496	Bacteria	Cyanobacteria	Cyanobacteriia	Synechococcales	Cyanobiaceae	Prochlorococcus_MIT9313	Bacteria.Cyanobacteria.Cyanobacteriia.Synechococcales.Cyanobiaceae.Prochlorococcus_MIT9313	1	default.to.1
ASV_611	Bacteria	Proteobacteria	Alphaproteobacteria	SAR11 clade	Clade II		Bacteria.Proteobacteria.Alphaproteobacteria.SAR11 clade.Clade II.	1	default.to.1
ASV_1564	Bacteria	Actinobacteriota	Actinobacteria	Propionibacteriales	Nocardioidaceae	Nocardioides	Bacteria.Actinobacteriota.Actinobacteria.Propionibacteriales.Nocardioidaceae.Nocardioides	1	exact
ASV_1552	Bacteria	Marinimicrobia (SAR406 clade)					Bacteria.Marinimicrobia (SAR406 clade)....	1	default.to.1
ASV_240	Bacteria	Proteobacteria	Alphaproteobacteria	Rhodospirillales	Magnetospiraceae		Bacteria.Proteobacteria.Alphaproteobacteria.Rhodospirillales.Magnetospiraceae.	2.23562	from.order
ASV_853	Bacteria	Cyanobacteria	Cyanobacteriia	Synechococcales	Cyanobiaceae	Prochlorococcus_MIT9313	Bacteria.Cyanobacteria.Cyanobacteriia.Synechococcales.Cyanobiaceae.Prochlorococcus_MIT9313	1	default.to.1
ASV_1094	Archaea	Crenarchaeota	Nitrososphaeria	Nitrosopumilales	Nitrosopumilaceae		Archaea.Crenarchaeota.Nitrososphaeria.Nitrosopumilales.Nitrosopumilaceae.	1	default.to.1
ASV_551	Bacteria	Bacteroidota	Bacteroidia	Flavobacteriales	Flavobacteriaceae	NS5 marine group	Bacteria.Bacteroidota.Bacteroidia.Flavobacteriales.Flavobacteriaceae.NS5 marine group	1	default.to.1
ASV_1537	Bacteria	Actinobacteriota	Actinobacteria	Micrococcales	Microbacteriaceae	Microbacterium	Bacteria.Actinobacteriota.Actinobacteria.Micrococcales.Microbacteriaceae.Microbacterium	1	exact
ASV_1503	Bacteria	Planctomycetota	Planctomycetes	Pirellulales	Pirellulaceae		Bacteria.Planctomycetota.Planctomycetes.Pirellulales.Pirellulaceae.	1	default.to.1
ASV_956	Bacteria	Proteobacteria	Alphaproteobacteria	Rhodobacterales	Rhodobacteraceae	Marinibacterium	Bacteria.Proteobacteria.Alphaproteobacteria.Rhodobacterales.Rhodobacteraceae.Marinibacterium	2.47857	from.family
ASV_394	Bacteria	Proteobacteria	Gammaproteobacteria	Pseudomonadales	SAR86 clade		Bacteria.Proteobacteria.Gammaproteobacteria.Pseudomonadales.SAR86 clade.	4.73842	from.order
ASV_590	Bacteria	Proteobacteria	Alphaproteobacteria	Rhodobacterales	Rhodobacteraceae	Ascidiaceihabitans	Bacteria.Proteobacteria.Alphaproteobacteria.Rhodobacterales.Rhodobacteraceae.Ascidiaceihabitans	2.47857	from.family
ASV_1222	Archaea	Crenarchaeota	Nitrososphaeria	Nitrosopumilales	Nitrosopumilaceae		Archaea.Crenarchaeota.Nitrososphaeria.Nitrosopumilales.Nitrosopumilaceae.	1	default.to.1
ASV_1580	Archaea	Thermoplasmatota	Thermoplasmata	Marine Group II			Archaea.Thermoplasmatota.Thermoplasmata.Marine Group II..	1	default.to.1
ASV_836	Bacteria	Proteobacteria	Alphaproteobacteria	Rickettsiales			Bacteria.Proteobacteria.Alphaproteobacteria.Rickettsiales..	1	from.order
ASV_848	Bacteria	Proteobacteria	Alphaproteobacteria	Puniceispirillales	SAR116 clade		Bacteria.Proteobacteria.Alphaproteobacteria.Puniceispirillales.SAR116 clade.	1	default.to.1
ASV_1418	Bacteria	Marinimicrobia (SAR406 clade)					Bacteria.Marinimicrobia (SAR406 clade)....	1	default.to.1
ASV_1212	Bacteria	Nitrospinota	Nitrospinia	Nitrospinales	Nitrospinaceae	Nitrospina	Bacteria.Nitrospinota.Nitrospinia.Nitrospinales.Nitrospinaceae.Nitrospina	1	exact
ASV_914	Bacteria	Chloroflexi	Dehalococcoidia	SAR202 clade			Bacteria.Chloroflexi.Dehalococcoidia.SAR202 clade..	1	default.to.1
ASV_921	Bacteria	Bacteroidota	Bacteroidia	Flavobacteriales	Flavobacteriaceae	Leeuwenhoekiella	Bacteria.Bacteroidota.Bacteroidia.Flavobacteriales.Flavobacteriaceae.Leeuwenhoekiella	1	exact
ASV_872	Bacteria	Proteobacteria	Alphaproteobacteria	Thalassobaculales	Nisaeaceae	OM75 clade	Bacteria.Proteobacteria.Alphaproteobacteria.Thalassobaculales.Nisaeaceae.OM75 clade	1	default.to.1
ASV_1219	Bacteria	Planctomycetota	Pla3 lineage				Bacteria.Planctomycetota.Pla3 lineage...	1	default.to.1
ASV_1020	Archaea	Crenarchaeota	Nitrososphaeria	Nitrosopumilales	Nitrosopumilaceae		Archaea.Crenarchaeota.Nitrososphaeria.Nitrosopumilales.Nitrosopumilaceae.	1	default.to.1
ASV_338	Bacteria	Proteobacteria	Gammaproteobacteria	Pseudomonadales	KI89A clade		Bacteria.Proteobacteria.Gammaproteobacteria.Pseudomonadales.KI89A clade.	4.73842	from.order
ASV_1375	Bacteria	Actinobacteriota	Actinobacteria	Corynebacteriales	Corynebacteriaceae	Corynebacterium	Bacteria.Actinobacteriota.Actinobacteria.Corynebacteriales.Corynebacteriaceae.Corynebacterium	1	exact
ASV_1006	Bacteria	Proteobacteria	Gammaproteobacteria	UBA10353 marine group			Bacteria.Proteobacteria.Gammaproteobacteria.UBA10353 marine group..	1	default.to.1
ASV_729	Archaea	Crenarchaeota	Nitrososphaeria	Nitrosopumilales	Nitrosopumilaceae		Archaea.Crenarchaeota.Nitrososphaeria.Nitrosopumilales.Nitrosopumilaceae.	1	default.to.1
ASV_1398	Bacteria	Proteobacteria	Gammaproteobacteria	Pseudomonadales	Halomonadaceae	Halomonas	Bacteria.Proteobacteria.Gammaproteobacteria.Pseudomonadales.Halomonadaceae.Halomonas	4.73842	exact
ASV_726	Archaea	Thermoplasmatota	Thermoplasmata	Marine Group II			Archaea.Thermoplasmatota.Thermoplasmata.Marine Group II..	1	default.to.1
ASV_183	Archaea	Crenarchaeota	Nitrososphaeria	Nitrosopumilales	Nitrosopumilaceae	Candidatus Nitrosopelagicus	Archaea.Crenarchaeota.Nitrososphaeria.Nitrosopumilales.Nitrosopumilaceae.Candidatus Nitrosopelagicus	1	default.to.1
ASV_386	Bacteria	Bacteroidota	Bacteroidia	Flavobacteriales	Flavobacteriaceae	NS4 marine group	Bacteria.Bacteroidota.Bacteroidia.Flavobacteriales.Flavobacteriaceae.NS4 marine group	1	default.to.1
ASV_355	Bacteria	Proteobacteria	Alphaproteobacteria	Caulobacterales	Caulobacteraceae	Brevundimonas	Bacteria.Proteobacteria.Alphaproteobacteria.Caulobacterales.Caulobacteraceae.Brevundimonas	2	exact
ASV_101	Bacteria	Proteobacteria	Alphaproteobacteria	Rhodobacterales	Rhodobacteraceae	Ascidiaceihabitans	Bacteria.Proteobacteria.Alphaproteobacteria.Rhodobacterales.Rhodobacteraceae.Ascidiaceihabitans	2.47857	from.family
ASV_827	Archaea	Crenarchaeota	Nitrososphaeria	Nitrosopumilales	Nitrosopumilaceae		Archaea.Crenarchaeota.Nitrososphaeria.Nitrosopumilales.Nitrosopumilaceae.	1	default.to.1
ASV_291	Archaea	Crenarchaeota	Nitrososphaeria	Nitrosopumilales	Nitrosopumilaceae		Archaea.Crenarchaeota.Nitrososphaeria.Nitrosopumilales.Nitrosopumilaceae.	1	default.to.1
ASV_1651	Bacteria	Proteobacteria	Gammaproteobacteria	Burkholderiales	Oxalobacteraceae	Massilia	Bacteria.Proteobacteria.Gammaproteobacteria.Burkholderiales.Oxalobacteraceae.Massilia	1	exact
ASV_455	Bacteria	Proteobacteria	Alphaproteobacteria	SAR11 clade	Clade I	Clade Ia	Bacteria.Proteobacteria.Alphaproteobacteria.SAR11 clade.Clade I.Clade Ia	1	default.to.1
ASV_977	Bacteria	Proteobacteria	Alphaproteobacteria	Parvibaculales	OCS116 clade		Bacteria.Proteobacteria.Alphaproteobacteria.Parvibaculales.OCS116 clade.	1	default.to.1
ASV_1338	Archaea	Thermoplasmatota	Thermoplasmata	Marine Group III			Archaea.Thermoplasmatota.Thermoplasmata.Marine Group III..	1	default.to.1
ASV_119	Archaea	Crenarchaeota	Nitrososphaeria	Marine Benthic Group A			Archaea.Crenarchaeota.Nitrososphaeria.Marine Benthic Group A..	1	default.to.1
ASV_681	Archaea	Crenarchaeota	Nitrososphaeria	Nitrosopumilales	Nitrosopumilaceae		Archaea.Crenarchaeota.Nitrososphaeria.Nitrosopumilales.Nitrosopumilaceae.	1	default.to.1
ASV_1608	Archaea	Crenarchaeota	Nitrososphaeria	Nitrosopumilales	Nitrosopumilaceae		Archaea.Crenarchaeota.Nitrososphaeria.Nitrosopumilales.Nitrosopumilaceae.	1	default.to.1
ASV_536	Bacteria	SAR324 clade(Marine group B)					Bacteria.SAR324 clade(Marine group B)....	1	default.to.1
ASV_296	Bacteria	Marinimicrobia (SAR406 clade)					Bacteria.Marinimicrobia (SAR406 clade)....	1	default.to.1
ASV_673	Bacteria	Proteobacteria	Gammaproteobacteria	Pseudomonadales	Halieaceae	OM60(NOR5) clade	Bacteria.Proteobacteria.Gammaproteobacteria.Pseudomonadales.Halieaceae.OM60(NOR5) clade	4.73842	from.order
ASV_584	Bacteria	Proteobacteria	Alphaproteobacteria	SAR11 clade	Clade I	Clade Ia	Bacteria.Proteobacteria.Alphaproteobacteria.SAR11 clade.Clade I.Clade Ia	1	default.to.1
ASV_1220	Bacteria	Bacteroidota	Bacteroidia	Flavobacteriales	NS7 marine group		Bacteria.Bacteroidota.Bacteroidia.Flavobacteriales.NS7 marine group.	1	default.to.1
ASV_878	Bacteria	Bacteroidota	Bacteroidia	Flavobacteriales	Flavobacteriaceae	NS2b marine group	Bacteria.Bacteroidota.Bacteroidia.Flavobacteriales.Flavobacteriaceae.NS2b marine group	1	default.to.1
ASV_945	Bacteria	Proteobacteria	Gammaproteobacteria	Pseudomonadales	Pseudomonadaceae	Pseudomonas	Bacteria.Proteobacteria.Gammaproteobacteria.Pseudomonadales.Pseudomonadaceae.Pseudomonas	4.88998	exact
ASV_252	Archaea	Crenarchaeota	Nitrososphaeria	Nitrosopumilales	Nitrosopumilaceae		Archaea.Crenarchaeota.Nitrososphaeria.Nitrosopumilales.Nitrosopumilaceae.	1	default.to.1
ASV_356	Bacteria	Proteobacteria	Gammaproteobacteria	Pseudomonadales	SAR86 clade		Bacteria.Proteobacteria.Gammaproteobacteria.Pseudomonadales.SAR86 clade.	4.73842	from.order
ASV_1228	Bacteria	Proteobacteria	Alphaproteobacteria	Sphingomonadales	Sphingomonadaceae	Sphingomonas	Bacteria.Proteobacteria.Alphaproteobacteria.Sphingomonadales.Sphingomonadaceae.Sphingomonas	1.9599	exact
ASV_916	Archaea	Crenarchaeota	Nitrososphaeria	Nitrosopumilales	Nitrosopumilaceae		Archaea.Crenarchaeota.Nitrososphaeria.Nitrosopumilales.Nitrosopumilaceae.	1	default.to.1
ASV_1594	Archaea	Thermoplasmatota	Thermoplasmata	Marine Group III			Archaea.Thermoplasmatota.Thermoplasmata.Marine Group III..	1	default.to.1
ASV_1595	Bacteria	NB1-j					Bacteria.NB1-j....	1	default.to.1
ASV_704	Bacteria	Marinimicrobia (SAR406 clade)					Bacteria.Marinimicrobia (SAR406 clade)....	1	default.to.1
ASV_768	Bacteria	Proteobacteria	Alphaproteobacteria				Bacteria.Proteobacteria.Alphaproteobacteria...	1	default.to.1
ASV_1649	Bacteria	Actinobacteriota	Actinobacteria	Micrococcales	Microbacteriaceae	Galbitalea	Bacteria.Actinobacteriota.Actinobacteria.Micrococcales.Microbacteriaceae.Galbitalea	1	default.to.1
ASV_228	Archaea	Crenarchaeota	Nitrososphaeria	Nitrosopumilales	Nitrosopumilaceae		Archaea.Crenarchaeota.Nitrososphaeria.Nitrosopumilales.Nitrosopumilaceae.	1	default.to.1
ASV_485	Bacteria	Bacteroidota	Bacteroidia	Flavobacteriales	Flavobacteriaceae	NS4 marine group	Bacteria.Bacteroidota.Bacteroidia.Flavobacteriales.Flavobacteriaceae.NS4 marine group	1	default.to.1
ASV_1645	Archaea	Crenarchaeota	Nitrososphaeria	Nitrosopumilales	Nitrosopumilaceae		Archaea.Crenarchaeota.Nitrososphaeria.Nitrosopumilales.Nitrosopumilaceae.	1	default.to.1
ASV_448	Bacteria	Proteobacteria	Alphaproteobacteria	SAR11 clade	Clade I	Clade Ia	Bacteria.Proteobacteria.Alphaproteobacteria.SAR11 clade.Clade I.Clade Ia	1	default.to.1
ASV_509	Bacteria	Proteobacteria	Alphaproteobacteria	Parvibaculales	OCS116 clade		Bacteria.Proteobacteria.Alphaproteobacteria.Parvibaculales.OCS116 clade.	1	default.to.1
ASV_1121	Bacteria	Bacteroidota	Bacteroidia	Flavobacteriales	Flavobacteriaceae	NS5 marine group	Bacteria.Bacteroidota.Bacteroidia.Flavobacteriales.Flavobacteriaceae.NS5 marine group	1	default.to.1
ASV_1610	Bacteria	Bacteroidota	Bacteroidia	Cytophagales	Cyclobacteriaceae	Marinoscillum	Bacteria.Bacteroidota.Bacteroidia.Cytophagales.Cyclobacteriaceae.Marinoscillum	1	exact
ASV_187	Bacteria	Verrucomicrobiota	Verrucomicrobiae	Arctic97B-4 marine group			Bacteria.Verrucomicrobiota.Verrucomicrobiae.Arctic97B-4 marine group..	1	default.to.1
ASV_1372	Bacteria	Nitrospinota	Nitrospinia	Nitrospinales	Nitrospinaceae	Nitrospina	Bacteria.Nitrospinota.Nitrospinia.Nitrospinales.Nitrospinaceae.Nitrospina	1	exact
ASV_1073	Bacteria	Proteobacteria	Gammaproteobacteria	Pseudomonadales	SAR86 clade		Bacteria.Proteobacteria.Gammaproteobacteria.Pseudomonadales.SAR86 clade.	4.73842	from.order
ASV_664	Bacteria	Proteobacteria	Alphaproteobacteria	Sphingomonadales	Sphingomonadaceae	Erythrobacter	Bacteria.Proteobacteria.Alphaproteobacteria.Sphingomonadales.Sphingomonadaceae.Erythrobacter	1.56841	exact
ASV_1268	Bacteria	SAR324 clade(Marine group B)					Bacteria.SAR324 clade(Marine group B)....	1	default.to.1
ASV_89	Bacteria	Nitrospinota	Nitrospinia	Nitrospinales	Nitrospinaceae	LS-NOB	Bacteria.Nitrospinota.Nitrospinia.Nitrospinales.Nitrospinaceae.LS-NOB	1	default.to.1
ASV_740	Bacteria	Proteobacteria	Alphaproteobacteria	SAR11 clade	Clade I		Bacteria.Proteobacteria.Alphaproteobacteria.SAR11 clade.Clade I.	1	default.to.1
ASV_206	Bacteria	SAR324 clade(Marine group B)					Bacteria.SAR324 clade(Marine group B)....	1	default.to.1
ASV_518	Bacteria	Proteobacteria	Gammaproteobacteria	Pseudomonadales	Halomonadaceae	Halomonas	Bacteria.Proteobacteria.Gammaproteobacteria.Pseudomonadales.Halomonadaceae.Halomonas	4.73842	exact
ASV_1374	Bacteria	Cyanobacteria	Cyanobacteriia	Synechococcales	Cyanobiaceae	Prochlorococcus_MIT9313	Bacteria.Cyanobacteria.Cyanobacteriia.Synechococcales.Cyanobiaceae.Prochlorococcus_MIT9313	1	default.to.1
ASV_1709	Archaea	Thermoplasmatota	Thermoplasmata	Marine Group III			Archaea.Thermoplasmatota.Thermoplasmata.Marine Group III..	1	default.to.1
ASV_451	Bacteria	Marinimicrobia (SAR406 clade)					Bacteria.Marinimicrobia (SAR406 clade)....	1	default.to.1
ASV_1316	Archaea	Crenarchaeota	Nitrososphaeria	Nitrosopumilales	Nitrosopumilaceae		Archaea.Crenarchaeota.Nitrososphaeria.Nitrosopumilales.Nitrosopumilaceae.	1	default.to.1
ASV_1482	Bacteria	Proteobacteria	Gammaproteobacteria	AT-s2-59			Bacteria.Proteobacteria.Gammaproteobacteria.AT-s2-59..	1	default.to.1
ASV_923	Bacteria	Proteobacteria	Gammaproteobacteria	Nitrosococcales	Methylophagaceae	Methylophaga	Bacteria.Proteobacteria.Gammaproteobacteria.Nitrosococcales.Methylophagaceae.Methylophaga	1	exact
ASV_763	Archaea	Crenarchaeota	Nitrososphaeria	Nitrosopumilales	Nitrosopumilaceae		Archaea.Crenarchaeota.Nitrososphaeria.Nitrosopumilales.Nitrosopumilaceae.	1	default.to.1
ASV_505	Bacteria	Verrucomicrobiota	Chlamydiae	Chlamydiales	Parachlamydiaceae	Candidatus Protochlamydia	Bacteria.Verrucomicrobiota.Chlamydiae.Chlamydiales.Parachlamydiaceae.Candidatus Protochlamydia	1	default.to.1
ASV_465	Bacteria	Cyanobacteria	Cyanobacteriia	Synechococcales	Cyanobiaceae	Synechococcus CC9902	Bacteria.Cyanobacteria.Cyanobacteriia.Synechococcales.Cyanobiaceae.Synechococcus CC9902	1	default.to.1
ASV_472	Bacteria	Proteobacteria	Alphaproteobacteria	Sphingomonadales	Sphingomonadaceae	Erythrobacter	Bacteria.Proteobacteria.Alphaproteobacteria.Sphingomonadales.Sphingomonadaceae.Erythrobacter	1.56841	exact
ASV_676	Bacteria	Proteobacteria	Gammaproteobacteria	UBA10353 marine group			Bacteria.Proteobacteria.Gammaproteobacteria.UBA10353 marine group..	1	default.to.1
ASV_1768	Bacteria	Proteobacteria	Gammaproteobacteria	Pseudomonadales	Pseudomonadaceae	Pseudomonas	Bacteria.Proteobacteria.Gammaproteobacteria.Pseudomonadales.Pseudomonadaceae.Pseudomonas	4.88998	exact
ASV_715	Bacteria	Proteobacteria	Gammaproteobacteria	Enterobacterales	Alteromonadaceae	Alteromonas	Bacteria.Proteobacteria.Gammaproteobacteria.Enterobacterales.Alteromonadaceae.Alteromonas	7.06714	exact
ASV_1728	Archaea	Thermoplasmatota	Thermoplasmata	Marine Group II			Archaea.Thermoplasmatota.Thermoplasmata.Marine Group II..	1	default.to.1
ASV_413	Bacteria	Bacteroidota	Bacteroidia	Flavobacteriales	Flavobacteriaceae	NS5 marine group	Bacteria.Bacteroidota.Bacteroidia.Flavobacteriales.Flavobacteriaceae.NS5 marine group	1	default.to.1
ASV_333	Bacteria	Proteobacteria	Alphaproteobacteria	Rhodobacterales	Rhodobacteraceae		Bacteria.Proteobacteria.Alphaproteobacteria.Rhodobacterales.Rhodobacteraceae.	2.47857	from.order
ASV_769	Bacteria	Bacteroidota	Bacteroidia	Flavobacteriales	NS9 marine group		Bacteria.Bacteroidota.Bacteroidia.Flavobacteriales.NS9 marine group.	1	default.to.1
ASV_760	Bacteria	Proteobacteria	Gammaproteobacteria	Salinisphaerales	Algiphilaceae	Algiphilus	Bacteria.Proteobacteria.Gammaproteobacteria.Salinisphaerales.Algiphilaceae.Algiphilus	1	exact
ASV_972	Bacteria	Proteobacteria	Alphaproteobacteria	Sphingomonadales	Sphingomonadaceae	Novosphingobium	Bacteria.Proteobacteria.Alphaproteobacteria.Sphingomonadales.Sphingomonadaceae.Novosphingobium	1.56841	exact
ASV_622	Bacteria	Proteobacteria	Alphaproteobacteria	SAR11 clade	Clade I	Clade Ia	Bacteria.Proteobacteria.Alphaproteobacteria.SAR11 clade.Clade I.Clade Ia	1	default.to.1
ASV_713	Bacteria	Planctomycetota	Planctomycetes	Pirellulales	Pirellulaceae		Bacteria.Planctomycetota.Planctomycetes.Pirellulales.Pirellulaceae.	1	default.to.1
ASV_299	Bacteria	Bacteroidota	Bacteroidia	Flavobacteriales	Flavobacteriaceae	Formosa	Bacteria.Bacteroidota.Bacteroidia.Flavobacteriales.Flavobacteriaceae.Formosa	1	default.to.1
ASV_1067	Archaea	Thermoplasmatota	Thermoplasmata	Marine Group II			Archaea.Thermoplasmatota.Thermoplasmata.Marine Group II..	1	default.to.1
ASV_1093	Bacteria	Marinimicrobia (SAR406 clade)					Bacteria.Marinimicrobia (SAR406 clade)....	1	default.to.1
ASV_1497	Bacteria	Actinobacteriota	Actinobacteria	Micrococcales	Microbacteriaceae	Chryseoglobus	Bacteria.Actinobacteriota.Actinobacteria.Micrococcales.Microbacteriaceae.Chryseoglobus	1	default.to.1
ASV_243	Archaea	Crenarchaeota	Nitrososphaeria	Nitrosopumilales	Nitrosopumilaceae	Candidatus Nitrosopumilus	Archaea.Crenarchaeota.Nitrososphaeria.Nitrosopumilales.Nitrosopumilaceae.Candidatus Nitrosopumilus	1	default.to.1
ASV_1435	Bacteria	Bacteroidota	Bacteroidia	Cytophagales	Cyclobacteriaceae	Marinoscillum	Bacteria.Bacteroidota.Bacteroidia.Cytophagales.Cyclobacteriaceae.Marinoscillum	1	exact
ASV_670	Bacteria	Actinobacteriota	Acidimicrobiia	Actinomarinales	Actinomarinaceae	Candidatus Actinomarina	Bacteria.Actinobacteriota.Acidimicrobiia.Actinomarinales.Actinomarinaceae.Candidatus Actinomarina	1	default.to.1
ASV_903	Bacteria	Proteobacteria	Alphaproteobacteria	Rhizobiales	Beijerinckiaceae	Methylobacterium-Methylorubrum	Bacteria.Proteobacteria.Alphaproteobacteria.Rhizobiales.Beijerinckiaceae.Methylobacterium-Methylorubrum	2.14865	from.order
ASV_1551	Archaea	Crenarchaeota	Nitrososphaeria	Nitrosopumilales	Nitrosopumilaceae		Archaea.Crenarchaeota.Nitrososphaeria.Nitrosopumilales.Nitrosopumilaceae.	1	default.to.1
ASV_632	Bacteria	Bacteroidota	Bacteroidia	Flavobacteriales	Flavobacteriaceae	NS5 marine group	Bacteria.Bacteroidota.Bacteroidia.Flavobacteriales.Flavobacteriaceae.NS5 marine group	1	default.to.1
ASV_400	Bacteria	Proteobacteria	Gammaproteobacteria	Pseudomonadales	Pseudomonadaceae	Pseudomonas	Bacteria.Proteobacteria.Gammaproteobacteria.Pseudomonadales.Pseudomonadaceae.Pseudomonas	4.88998	exact
ASV_766	Bacteria	Cyanobacteria	Cyanobacteriia	Synechococcales	Cyanobiaceae	Synechococcus CC9902	Bacteria.Cyanobacteria.Cyanobacteriia.Synechococcales.Cyanobiaceae.Synechococcus CC9902	1	default.to.1
ASV_706	Bacteria	Proteobacteria	Alphaproteobacteria	SAR11 clade	Clade I	Clade Ib	Bacteria.Proteobacteria.Alphaproteobacteria.SAR11 clade.Clade I.Clade Ib	1	default.to.1
ASV_474	Bacteria	Chloroflexi	Dehalococcoidia	SAR202 clade			Bacteria.Chloroflexi.Dehalococcoidia.SAR202 clade..	1	default.to.1
ASV_365	Bacteria	Bacteroidota	Bacteroidia	Flavobacteriales	NS9 marine group		Bacteria.Bacteroidota.Bacteroidia.Flavobacteriales.NS9 marine group.	1	default.to.1
ASV_1132	Bacteria	Proteobacteria	Gammaproteobacteria	Nitrosococcales	Methylophagaceae	Methylophaga	Bacteria.Proteobacteria.Gammaproteobacteria.Nitrosococcales.Methylophagaceae.Methylophaga	1	exact
ASV_556	Bacteria	Bacteroidota	Bacteroidia	Flavobacteriales	Flavobacteriaceae	Zunongwangia	Bacteria.Bacteroidota.Bacteroidia.Flavobacteriales.Flavobacteriaceae.Zunongwangia	1	exact
ASV_739	Bacteria	Cyanobacteria	Cyanobacteriia	Synechococcales	Cyanobiaceae	Prochlorococcus_MIT9313	Bacteria.Cyanobacteria.Cyanobacteriia.Synechococcales.Cyanobiaceae.Prochlorococcus_MIT9313	1	default.to.1
ASV_1247	Archaea	Thermoplasmatota	Thermoplasmata	Marine Group II			Archaea.Thermoplasmatota.Thermoplasmata.Marine Group II..	1	default.to.1
ASV_369	Archaea	Crenarchaeota	Nitrososphaeria	Nitrosopumilales	Nitrosopumilaceae	Candidatus Nitrosopelagicus	Archaea.Crenarchaeota.Nitrososphaeria.Nitrosopumilales.Nitrosopumilaceae.Candidatus Nitrosopelagicus	1	default.to.1
ASV_1592	Bacteria	Proteobacteria	Alphaproteobacteria	Caulobacterales	Hyphomonadaceae	Oceanicaulis	Bacteria.Proteobacteria.Alphaproteobacteria.Caulobacterales.Hyphomonadaceae.Oceanicaulis	1.32979	exact
ASV_502	Bacteria	Proteobacteria	Alphaproteobacteria	SAR11 clade	Clade I		Bacteria.Proteobacteria.Alphaproteobacteria.SAR11 clade.Clade I.	1	default.to.1
ASV_913	Bacteria	Bacteroidota	Bacteroidia	Cytophagales	Cyclobacteriaceae	Marinoscillum	Bacteria.Bacteroidota.Bacteroidia.Cytophagales.Cyclobacteriaceae.Marinoscillum	1	exact
ASV_226	Archaea	Crenarchaeota	Nitrososphaeria	Nitrosopumilales	Nitrosopumilaceae	Candidatus Nitrosopelagicus	Archaea.Crenarchaeota.Nitrososphaeria.Nitrosopumilales.Nitrosopumilaceae.Candidatus Nitrosopelagicus	1	default.to.1
ASV_514	Archaea	Thermoplasmatota	Thermoplasmata	Marine Group II			Archaea.Thermoplasmatota.Thermoplasmata.Marine Group II..	1	default.to.1
ASV_1243	Bacteria	Proteobacteria	Alphaproteobacteria	Micavibrionales	Micavibrionaceae		Bacteria.Proteobacteria.Alphaproteobacteria.Micavibrionales.Micavibrionaceae.	1	default.to.1
ASV_434	Archaea	Crenarchaeota	Nitrososphaeria	Nitrosopumilales	Nitrosopumilaceae		Archaea.Crenarchaeota.Nitrososphaeria.Nitrosopumilales.Nitrosopumilaceae.	1	default.to.1
ASV_1010	Bacteria	Proteobacteria	Gammaproteobacteria	Legionellales	Legionellaceae	Legionella	Bacteria.Proteobacteria.Gammaproteobacteria.Legionellales.Legionellaceae.Legionella	3.09981	exact
ASV_994	Archaea	Thermoplasmatota	Thermoplasmata	Marine Group II			Archaea.Thermoplasmatota.Thermoplasmata.Marine Group II..	1	default.to.1
ASV_1369	Bacteria	Proteobacteria	Gammaproteobacteria	Enterobacterales	Alteromonadaceae	Alteromonas	Bacteria.Proteobacteria.Gammaproteobacteria.Enterobacterales.Alteromonadaceae.Alteromonas	7.06714	exact
ASV_1239	Bacteria	Proteobacteria	Gammaproteobacteria	UBA10353 marine group			Bacteria.Proteobacteria.Gammaproteobacteria.UBA10353 marine group..	1	default.to.1
ASV_236	Bacteria	Bacteroidota	Bacteroidia	Flavobacteriales	Flavobacteriaceae	Leeuwenhoekiella	Bacteria.Bacteroidota.Bacteroidia.Flavobacteriales.Flavobacteriaceae.Leeuwenhoekiella	1	exact
ASV_494	Bacteria	Bacteroidota	Bacteroidia	Flavobacteriales	Flavobacteriaceae	NS4 marine group	Bacteria.Bacteroidota.Bacteroidia.Flavobacteriales.Flavobacteriaceae.NS4 marine group	1	default.to.1
ASV_1782	Archaea	Crenarchaeota	Nitrososphaeria	Nitrosopumilales	Nitrosopumilaceae		Archaea.Crenarchaeota.Nitrososphaeria.Nitrosopumilales.Nitrosopumilaceae.	1	default.to.1
ASV_791	Bacteria	Planctomycetota	Planctomycetes	Pirellulales	Pirellulaceae	Rhodopirellula	Bacteria.Planctomycetota.Planctomycetes.Pirellulales.Pirellulaceae.Rhodopirellula	1	exact
ASV_322	Bacteria	Verrucomicrobiota	Verrucomicrobiae	Arctic97B-4 marine group			Bacteria.Verrucomicrobiota.Verrucomicrobiae.Arctic97B-4 marine group..	1	default.to.1
ASV_1891	Bacteria	Marinimicrobia (SAR406 clade)					Bacteria.Marinimicrobia (SAR406 clade)....	1	default.to.1
ASV_675	Bacteria	Bacteroidota	Bacteroidia	Flavobacteriales	NS7 marine group		Bacteria.Bacteroidota.Bacteroidia.Flavobacteriales.NS7 marine group.	1	default.to.1
ASV_221	Bacteria	Proteobacteria	Gammaproteobacteria	Pseudomonadales	Alcanivoracaceae1	Alcanivorax	Bacteria.Proteobacteria.Gammaproteobacteria.Pseudomonadales.Alcanivoracaceae1.Alcanivorax	4.73842	exact
ASV_1740	Archaea	Crenarchaeota	Nitrososphaeria	Nitrosopumilales	Nitrosopumilaceae		Archaea.Crenarchaeota.Nitrososphaeria.Nitrosopumilales.Nitrosopumilaceae.	1	default.to.1
ASV_563	Bacteria	Proteobacteria	Alphaproteobacteria	SAR11 clade	Clade I	Clade Ib	Bacteria.Proteobacteria.Alphaproteobacteria.SAR11 clade.Clade I.Clade Ib	1	default.to.1
ASV_367	Bacteria	Proteobacteria	Alphaproteobacteria	SAR11 clade	Clade I	Clade Ib	Bacteria.Proteobacteria.Alphaproteobacteria.SAR11 clade.Clade I.Clade Ib	1	default.to.1
ASV_992	Bacteria	Bacteroidota	Bacteroidia	Flavobacteriales	Cryomorphaceae		Bacteria.Bacteroidota.Bacteroidia.Flavobacteriales.Cryomorphaceae.	1	default.to.1
ASV_387	Bacteria	Cyanobacteria	Cyanobacteriia	Cyanobacteriales	Microcystaceae	Atelocyanobacterium (UCYN-A)	Bacteria.Cyanobacteria.Cyanobacteriia.Cyanobacteriales.Microcystaceae.Atelocyanobacterium (UCYN-A)	1	default.to.1
ASV_1875	Bacteria	Planctomycetota	Planctomycetes	Pirellulales	Pirellulaceae		Bacteria.Planctomycetota.Planctomycetes.Pirellulales.Pirellulaceae.	1	default.to.1
ASV_743	Bacteria	Acidobacteriota	Vicinamibacteria	Vicinamibacterales			Bacteria.Acidobacteriota.Vicinamibacteria.Vicinamibacterales..	1	default.to.1
ASV_665	Bacteria	Bdellovibrionota	Bdellovibrionia	Bacteriovoracales	Bacteriovoracaceae	Peredibacter	Bacteria.Bdellovibrionota.Bdellovibrionia.Bacteriovoracales.Bacteriovoracaceae.Peredibacter	1	exact
ASV_1163	Archaea	Crenarchaeota	Nitrososphaeria	Nitrosopumilales	Nitrosopumilaceae		Archaea.Crenarchaeota.Nitrososphaeria.Nitrosopumilales.Nitrosopumilaceae.	1	default.to.1
ASV_1335	Bacteria	Proteobacteria	Gammaproteobacteria	Pseudomonadales	Saccharospirillaceae	Oleibacter	Bacteria.Proteobacteria.Gammaproteobacteria.Pseudomonadales.Saccharospirillaceae.Oleibacter	4.73842	exact
ASV_733	Bacteria	Proteobacteria	Alphaproteobacteria	Thalassobaculales	Nisaeaceae	Nisaea	Bacteria.Proteobacteria.Alphaproteobacteria.Thalassobaculales.Nisaeaceae.Nisaea	1	exact
ASV_1527	Bacteria	Marinimicrobia (SAR406 clade)					Bacteria.Marinimicrobia (SAR406 clade)....	1	default.to.1
ASV_659	Bacteria	Bacteroidota	Bacteroidia	Flavobacteriales	Flavobacteriaceae	NS4 marine group	Bacteria.Bacteroidota.Bacteroidia.Flavobacteriales.Flavobacteriaceae.NS4 marine group	1	default.to.1
ASV_440	Bacteria	Proteobacteria	Alphaproteobacteria	SAR11 clade	Clade I	Clade Ia	Bacteria.Proteobacteria.Alphaproteobacteria.SAR11 clade.Clade I.Clade Ia	1	default.to.1
ASV_896	Bacteria	Proteobacteria	Alphaproteobacteria	SAR11 clade	Clade I	Clade Ib	Bacteria.Proteobacteria.Alphaproteobacteria.SAR11 clade.Clade I.Clade Ib	1	default.to.1
ASV_985	Archaea	Crenarchaeota	Nitrososphaeria	Nitrosopumilales	Nitrosopumilaceae		Archaea.Crenarchaeota.Nitrososphaeria.Nitrosopumilales.Nitrosopumilaceae.	1	default.to.1
ASV_930	Bacteria	Cyanobacteria	Cyanobacteriia	Synechococcales	Cyanobiaceae	Prochlorococcus_MIT9313	Bacteria.Cyanobacteria.Cyanobacteriia.Synechococcales.Cyanobiaceae.Prochlorococcus_MIT9313	1	default.to.1
ASV_524	Archaea	Crenarchaeota	Nitrososphaeria	Nitrosopumilales	Nitrosopumilaceae		Archaea.Crenarchaeota.Nitrososphaeria.Nitrosopumilales.Nitrosopumilaceae.	1	default.to.1
ASV_764	Archaea	Crenarchaeota	Nitrososphaeria	Nitrosopumilales	Nitrosopumilaceae		Archaea.Crenarchaeota.Nitrososphaeria.Nitrosopumilales.Nitrosopumilaceae.	1	default.to.1
ASV_851	Bacteria	Bacteroidota	Bacteroidia	Flavobacteriales	Flavobacteriaceae	NS4 marine group	Bacteria.Bacteroidota.Bacteroidia.Flavobacteriales.Flavobacteriaceae.NS4 marine group	1	default.to.1
ASV_168	Bacteria	Proteobacteria	Alphaproteobacteria	Rhodobacterales	Rhodobacteraceae	Epibacterium	Bacteria.Proteobacteria.Alphaproteobacteria.Rhodobacterales.Rhodobacteraceae.Epibacterium	4.6729	exact
ASV_846	Bacteria	SAR324 clade(Marine group B)					Bacteria.SAR324 clade(Marine group B)....	1	default.to.1
ASV_390	Bacteria	Proteobacteria	Gammaproteobacteria	Enterobacterales	Pseudoalteromonadaceae	Pseudoalteromonas	Bacteria.Proteobacteria.Gammaproteobacteria.Enterobacterales.Pseudoalteromonadaceae.Pseudoalteromonas	7.06714	exact
ASV_1519	Bacteria	Cyanobacteria	Cyanobacteriia	Synechococcales	Cyanobiaceae	Prochlorococcus_MIT9313	Bacteria.Cyanobacteria.Cyanobacteriia.Synechococcales.Cyanobiaceae.Prochlorococcus_MIT9313	1	default.to.1
ASV_735	Bacteria	Actinobacteriota	Actinobacteria	Corynebacteriales	Nocardiaceae	Gordonia	Bacteria.Actinobacteriota.Actinobacteria.Corynebacteriales.Nocardiaceae.Gordonia	1	exact
ASV_957	Bacteria	Acidobacteriota	Vicinamibacteria	Vicinamibacterales			Bacteria.Acidobacteriota.Vicinamibacteria.Vicinamibacterales..	1	default.to.1
ASV_683	Bacteria	Proteobacteria	Alphaproteobacteria	SAR11 clade	Clade I	Clade Ib	Bacteria.Proteobacteria.Alphaproteobacteria.SAR11 clade.Clade I.Clade Ib	1	default.to.1
ASV_186	Bacteria	Bacteroidota	Bacteroidia	Flavobacteriales	Flavobacteriaceae	Aequorivita	Bacteria.Bacteroidota.Bacteroidia.Flavobacteriales.Flavobacteriaceae.Aequorivita	1	exact
ASV_1420	Bacteria	Proteobacteria	Alphaproteobacteria	Rhodobacterales	Rhodobacteraceae		Bacteria.Proteobacteria.Alphaproteobacteria.Rhodobacterales.Rhodobacteraceae.	2.47857	from.order
ASV_925	Bacteria	Proteobacteria	Gammaproteobacteria	Salinisphaerales	Salinisphaeraceae	Salinisphaera	Bacteria.Proteobacteria.Gammaproteobacteria.Salinisphaerales.Salinisphaeraceae.Salinisphaera	1	exact
ASV_698	Bacteria	Proteobacteria	Gammaproteobacteria	Pseudomonadales	Porticoccaceae	SAR92 clade	Bacteria.Proteobacteria.Gammaproteobacteria.Pseudomonadales.Porticoccaceae.SAR92 clade	4.73842	from.order
ASV_235	Bacteria	Verrucomicrobiota	Verrucomicrobiae	Opitutales	Puniceicoccaceae	Lentimonas	Bacteria.Verrucomicrobiota.Verrucomicrobiae.Opitutales.Puniceicoccaceae.Lentimonas	1	default.to.1
ASV_1945	Bacteria	Proteobacteria	Gammaproteobacteria	Burkholderiales	Burkholderiaceae	Cupriavidus	Bacteria.Proteobacteria.Gammaproteobacteria.Burkholderiales.Burkholderiaceae.Cupriavidus	1	exact
ASV_1532	Bacteria	Cyanobacteria	Cyanobacteriia	Synechococcales	Cyanobiaceae	Prochlorococcus_MIT9313	Bacteria.Cyanobacteria.Cyanobacteriia.Synechococcales.Cyanobiaceae.Prochlorococcus_MIT9313	1	default.to.1
ASV_1397	Bacteria	Proteobacteria	Alphaproteobacteria	SAR11 clade	Clade I	Clade Ib	Bacteria.Proteobacteria.Alphaproteobacteria.SAR11 clade.Clade I.Clade Ib	1	default.to.1
ASV_392	Bacteria	Planctomycetota	Planctomycetes	Planctomycetales			Bacteria.Planctomycetota.Planctomycetes.Planctomycetales..	1	default.to.1
ASV_248	Bacteria	Marinimicrobia (SAR406 clade)					Bacteria.Marinimicrobia (SAR406 clade)....	1	default.to.1
ASV_852	Archaea	Thermoplasmatota	Thermoplasmata	Marine Group II			Archaea.Thermoplasmatota.Thermoplasmata.Marine Group II..	1	default.to.1
ASV_1700	Bacteria	Actinobacteriota	Acidimicrobiia	Microtrichales	Microtrichaceae	Sva0996 marine group	Bacteria.Actinobacteriota.Acidimicrobiia.Microtrichales.Microtrichaceae.Sva0996 marine group	1	default.to.1
ASV_1064	Bacteria	SAR324 clade(Marine group B)					Bacteria.SAR324 clade(Marine group B)....	1	default.to.1
ASV_1127	Bacteria	Verrucomicrobiota	Verrucomicrobiae	Arctic97B-4 marine group			Bacteria.Verrucomicrobiota.Verrucomicrobiae.Arctic97B-4 marine group..	1	default.to.1
ASV_725	Bacteria	Proteobacteria	Alphaproteobacteria	SAR11 clade	Clade I	Clade Ia	Bacteria.Proteobacteria.Alphaproteobacteria.SAR11 clade.Clade I.Clade Ia	1	default.to.1
ASV_334	Bacteria	Proteobacteria	Alphaproteobacteria	Rhodobacterales	Rhodobacteraceae	Thalassococcus	Bacteria.Proteobacteria.Alphaproteobacteria.Rhodobacterales.Rhodobacteraceae.Thalassococcus	2.47857	from.family
ASV_84	Bacteria	Planctomycetota	Planctomycetes	Planctomycetales			Bacteria.Planctomycetota.Planctomycetes.Planctomycetales..	1	default.to.1
ASV_757	Bacteria	Planctomycetota	Planctomycetes	Planctomycetales			Bacteria.Planctomycetota.Planctomycetes.Planctomycetales..	1	default.to.1
ASV_315	Bacteria	Bacteroidota	Bacteroidia	Flavobacteriales	Flavobacteriaceae	Croceibacter	Bacteria.Bacteroidota.Bacteroidia.Flavobacteriales.Flavobacteriaceae.Croceibacter	1	exact
ASV_1002	Bacteria	Cyanobacteria	Cyanobacteriia	Synechococcales	Cyanobiaceae	Prochlorococcus_MIT9313	Bacteria.Cyanobacteria.Cyanobacteriia.Synechococcales.Cyanobiaceae.Prochlorococcus_MIT9313	1	default.to.1
ASV_2042	Bacteria	Marinimicrobia (SAR406 clade)					Bacteria.Marinimicrobia (SAR406 clade)....	1	default.to.1
ASV_213	Bacteria	Marinimicrobia (SAR406 clade)					Bacteria.Marinimicrobia (SAR406 clade)....	1	default.to.1
ASV_1640	Bacteria	Proteobacteria	Gammaproteobacteria	Enterobacterales	Alteromonadaceae	Alteromonas	Bacteria.Proteobacteria.Gammaproteobacteria.Enterobacterales.Alteromonadaceae.Alteromonas	7.06714	exact
ASV_227	Bacteria	Gemmatimonadota	BD2-11 terrestrial group				Bacteria.Gemmatimonadota.BD2-11 terrestrial group...	1	default.to.1
ASV_2095	Archaea	Crenarchaeota	Nitrososphaeria	Nitrosopumilales	Nitrosopumilaceae		Archaea.Crenarchaeota.Nitrososphaeria.Nitrosopumilales.Nitrosopumilaceae.	1	default.to.1
ASV_1490	Bacteria	Proteobacteria	Gammaproteobacteria	Pseudomonadales	Pseudomonadaceae	Pseudomonas	Bacteria.Proteobacteria.Gammaproteobacteria.Pseudomonadales.Pseudomonadaceae.Pseudomonas	4.88998	exact
ASV_1797	Bacteria	Marinimicrobia (SAR406 clade)					Bacteria.Marinimicrobia (SAR406 clade)....	1	default.to.1
ASV_1048	Bacteria	Proteobacteria	Alphaproteobacteria	SAR11 clade	Clade I		Bacteria.Proteobacteria.Alphaproteobacteria.SAR11 clade.Clade I.	1	default.to.1
ASV_1774	Bacteria	Marinimicrobia (SAR406 clade)					Bacteria.Marinimicrobia (SAR406 clade)....	1	default.to.1
ASV_490	Bacteria	Cyanobacteria	Cyanobacteriia	Synechococcales	Cyanobiaceae	Synechococcus CC9902	Bacteria.Cyanobacteria.Cyanobacteriia.Synechococcales.Cyanobiaceae.Synechococcus CC9902	1	default.to.1
ASV_1146	Bacteria	Proteobacteria	Alphaproteobacteria	SAR11 clade	Clade I	Clade Ib	Bacteria.Proteobacteria.Alphaproteobacteria.SAR11 clade.Clade I.Clade Ib	1	default.to.1
ASV_1440	Bacteria	Bdellovibrionota	Bdellovibrionia	Bacteriovoracales	Bacteriovoracaceae		Bacteria.Bdellovibrionota.Bdellovibrionia.Bacteriovoracales.Bacteriovoracaceae.	1	default.to.1
ASV_1670	Bacteria	Cyanobacteria	Cyanobacteriia	Synechococcales	Cyanobiaceae	Prochlorococcus_MIT9313	Bacteria.Cyanobacteria.Cyanobacteriia.Synechococcales.Cyanobiaceae.Prochlorococcus_MIT9313	1	default.to.1
ASV_746	Bacteria	Proteobacteria	Gammaproteobacteria	Enterobacterales	Pseudoalteromonadaceae	Pseudoalteromonas	Bacteria.Proteobacteria.Gammaproteobacteria.Enterobacterales.Pseudoalteromonadaceae.Pseudoalteromonas	7.06714	exact
ASV_456	Archaea	Crenarchaeota	Nitrososphaeria	Nitrosopumilales	Nitrosopumilaceae		Archaea.Crenarchaeota.Nitrososphaeria.Nitrosopumilales.Nitrosopumilaceae.	1	default.to.1
ASV_2163	Archaea	Crenarchaeota	Nitrososphaeria	Nitrosopumilales	Nitrosopumilaceae		Archaea.Crenarchaeota.Nitrososphaeria.Nitrosopumilales.Nitrosopumilaceae.	1	default.to.1
ASV_897	Bacteria	Proteobacteria	Alphaproteobacteria	Rhodospirillales	AEGEAN-169 marine group		Bacteria.Proteobacteria.Alphaproteobacteria.Rhodospirillales.AEGEAN-169 marine group.	2.23562	from.order
ASV_635	Bacteria	Cyanobacteria	Cyanobacteriia	Synechococcales	Cyanobiaceae	Prochlorococcus_MIT9313	Bacteria.Cyanobacteria.Cyanobacteriia.Synechococcales.Cyanobiaceae.Prochlorococcus_MIT9313	1	default.to.1
ASV_1719	Bacteria	Proteobacteria	Alphaproteobacteria				Bacteria.Proteobacteria.Alphaproteobacteria...	1	default.to.1
ASV_1034	Bacteria	Proteobacteria	Alphaproteobacteria	Rhodospirillales	AEGEAN-169 marine group		Bacteria.Proteobacteria.Alphaproteobacteria.Rhodospirillales.AEGEAN-169 marine group.	2.23562	from.order
ASV_1745	Bacteria	Actinobacteriota	Acidimicrobiia	Microtrichales	Microtrichaceae	Sva0996 marine group	Bacteria.Actinobacteriota.Acidimicrobiia.Microtrichales.Microtrichaceae.Sva0996 marine group	1	default.to.1
ASV_476	Bacteria	Proteobacteria	Alphaproteobacteria	Rhodobacterales	Rhodobacteraceae		Bacteria.Proteobacteria.Alphaproteobacteria.Rhodobacterales.Rhodobacteraceae.	2.47857	from.order
ASV_1583	Archaea	Crenarchaeota	Nitrososphaeria	Nitrosopumilales	Nitrosopumilaceae		Archaea.Crenarchaeota.Nitrososphaeria.Nitrosopumilales.Nitrosopumilaceae.	1	default.to.1
ASV_1248	Bacteria	Proteobacteria	Alphaproteobacteria	SAR11 clade	Clade II		Bacteria.Proteobacteria.Alphaproteobacteria.SAR11 clade.Clade II.	1	default.to.1
ASV_483	Archaea	Crenarchaeota	Nitrososphaeria	Nitrosopumilales	Nitrosopumilaceae		Archaea.Crenarchaeota.Nitrososphaeria.Nitrosopumilales.Nitrosopumilaceae.	1	default.to.1
ASV_1672	Bacteria	Proteobacteria	Gammaproteobacteria	Pseudomonadales	Pseudohongiellaceae	Pseudohongiella	Bacteria.Proteobacteria.Gammaproteobacteria.Pseudomonadales.Pseudohongiellaceae.Pseudohongiella	4.73842	exact
ASV_941	Bacteria	Proteobacteria	Alphaproteobacteria	SAR11 clade	Clade II		Bacteria.Proteobacteria.Alphaproteobacteria.SAR11 clade.Clade II.	1	default.to.1
ASV_1558	Bacteria	Marinimicrobia (SAR406 clade)					Bacteria.Marinimicrobia (SAR406 clade)....	1	default.to.1
ASV_2186	Bacteria	Nitrospinota	Nitrospinia	Nitrospinales	Nitrospinaceae	Nitrospina	Bacteria.Nitrospinota.Nitrospinia.Nitrospinales.Nitrospinaceae.Nitrospina	1	exact
ASV_438	Bacteria	Bacteroidota	Bacteroidia	Flavobacteriales	Flavobacteriaceae	Winogradskyella	Bacteria.Bacteroidota.Bacteroidia.Flavobacteriales.Flavobacteriaceae.Winogradskyella	1	exact
ASV_619	Bacteria	Proteobacteria	Alphaproteobacteria	Defluviicoccales			Bacteria.Proteobacteria.Alphaproteobacteria.Defluviicoccales..	1	default.to.1
ASV_1279	Bacteria	Verrucomicrobiota	Verrucomicrobiae	Arctic97B-4 marine group			Bacteria.Verrucomicrobiota.Verrucomicrobiae.Arctic97B-4 marine group..	1	default.to.1
ASV_1188	Bacteria	Planctomycetota	Pla3 lineage				Bacteria.Planctomycetota.Pla3 lineage...	1	default.to.1
ASV_2175	Bacteria	Proteobacteria	Alphaproteobacteria	SAR11 clade	Clade I	Clade Ib	Bacteria.Proteobacteria.Alphaproteobacteria.SAR11 clade.Clade I.Clade Ib	1	default.to.1
ASV_2202	Bacteria	Actinobacteriota	Acidimicrobiia	Microtrichales	Microtrichaceae	Sva0996 marine group	Bacteria.Actinobacteriota.Acidimicrobiia.Microtrichales.Microtrichaceae.Sva0996 marine group	1	default.to.1
ASV_640	Bacteria	Acidobacteriota	Vicinamibacteria	Vicinamibacterales			Bacteria.Acidobacteriota.Vicinamibacteria.Vicinamibacterales..	1	default.to.1
ASV_2210	Bacteria	Proteobacteria	Alphaproteobacteria	Rhizobiales	Beijerinckiaceae	Bosea	Bacteria.Proteobacteria.Alphaproteobacteria.Rhizobiales.Beijerinckiaceae.Bosea	2.14865	exact
ASV_253	Archaea	Thermoplasmatota	Thermoplasmata	Marine Group II			Archaea.Thermoplasmatota.Thermoplasmata.Marine Group II..	1	default.to.1
ASV_842	Bacteria	Planctomycetota	Phycisphaerae	Phycisphaerales	Phycisphaeraceae	JL-ETNP-F27	Bacteria.Planctomycetota.Phycisphaerae.Phycisphaerales.Phycisphaeraceae.JL-ETNP-F27	1	default.to.1
ASV_1026	Archaea	Thermoplasmatota	Thermoplasmata	Marine Group II			Archaea.Thermoplasmatota.Thermoplasmata.Marine Group II..	1	default.to.1
ASV_608	Bacteria	Proteobacteria	Gammaproteobacteria	Pseudomonadales	SAR86 clade		Bacteria.Proteobacteria.Gammaproteobacteria.Pseudomonadales.SAR86 clade.	4.73842	from.order
ASV_1337	Bacteria	Proteobacteria	Alphaproteobacteria	SAR11 clade	Clade I	Clade Ib	Bacteria.Proteobacteria.Alphaproteobacteria.SAR11 clade.Clade I.Clade Ib	1	default.to.1
ASV_2230	Archaea	Thermoplasmatota	Thermoplasmata	Marine Group II			Archaea.Thermoplasmatota.Thermoplasmata.Marine Group II..	1	default.to.1
ASV_515	Bacteria	Proteobacteria	Alphaproteobacteria	SAR11 clade	Clade I	Clade Ib	Bacteria.Proteobacteria.Alphaproteobacteria.SAR11 clade.Clade I.Clade Ib	1	default.to.1
ASV_887	Bacteria	Proteobacteria	Alphaproteobacteria	Rhodobacterales	Rhodobacteraceae		Bacteria.Proteobacteria.Alphaproteobacteria.Rhodobacterales.Rhodobacteraceae.	2.47857	from.order
ASV_1108	Bacteria	Proteobacteria	Alphaproteobacteria	Sphingomonadales	Sphingomonadaceae	Sphingopyxis	Bacteria.Proteobacteria.Alphaproteobacteria.Sphingomonadales.Sphingomonadaceae.Sphingopyxis	1.05998	exact
ASV_491	Bacteria	Proteobacteria	Gammaproteobacteria	UBA10353 marine group			Bacteria.Proteobacteria.Gammaproteobacteria.UBA10353 marine group..	1	default.to.1
ASV_197	Bacteria	Proteobacteria	Alphaproteobacteria	Puniceispirillales	SAR116 clade		Bacteria.Proteobacteria.Alphaproteobacteria.Puniceispirillales.SAR116 clade.	1	default.to.1
ASV_1215	Bacteria	Marinimicrobia (SAR406 clade)					Bacteria.Marinimicrobia (SAR406 clade)....	1	default.to.1
ASV_1730	Bacteria	Cyanobacteria	Cyanobacteriia	Synechococcales	Cyanobiaceae	Prochlorococcus_MIT9313	Bacteria.Cyanobacteria.Cyanobacteriia.Synechococcales.Cyanobiaceae.Prochlorococcus_MIT9313	1	default.to.1
ASV_1180	Bacteria	Planctomycetota	Planctomycetes	Pirellulales	Pirellulaceae		Bacteria.Planctomycetota.Planctomycetes.Pirellulales.Pirellulaceae.	1	default.to.1
ASV_1685	Bacteria	Bacteroidota	Bacteroidia	Flavobacteriales	Flavobacteriaceae	Leeuwenhoekiella	Bacteria.Bacteroidota.Bacteroidia.Flavobacteriales.Flavobacteriaceae.Leeuwenhoekiella	1	exact
ASV_1710	Bacteria	Nitrospinota	Nitrospinia	Nitrospinales	Nitrospinaceae	Nitrospina	Bacteria.Nitrospinota.Nitrospinia.Nitrospinales.Nitrospinaceae.Nitrospina	1	exact
ASV_749	Bacteria	Proteobacteria	Alphaproteobacteria	SAR11 clade	Clade II		Bacteria.Proteobacteria.Alphaproteobacteria.SAR11 clade.Clade II.	1	default.to.1
ASV_1069	Bacteria	Proteobacteria	Alphaproteobacteria	Rhodobacterales	Rhodobacteraceae		Bacteria.Proteobacteria.Alphaproteobacteria.Rhodobacterales.Rhodobacteraceae.	2.47857	from.order
ASV_520	Bacteria	Proteobacteria	Gammaproteobacteria	Enterobacterales	Alteromonadaceae	Alteromonas	Bacteria.Proteobacteria.Gammaproteobacteria.Enterobacterales.Alteromonadaceae.Alteromonas	7.06714	exact
ASV_435	Bacteria	Marinimicrobia (SAR406 clade)					Bacteria.Marinimicrobia (SAR406 clade)....	1	default.to.1
ASV_1966	Bacteria	Proteobacteria	Alphaproteobacteria	SAR11 clade	Clade II		Bacteria.Proteobacteria.Alphaproteobacteria.SAR11 clade.Clade II.	1	default.to.1
ASV_795	Bacteria	Proteobacteria	Alphaproteobacteria	SAR11 clade	Clade I		Bacteria.Proteobacteria.Alphaproteobacteria.SAR11 clade.Clade I.	1	default.to.1
ASV_2298	Bacteria	Nitrospinota	Nitrospinia	Nitrospinales	Nitrospinaceae	Nitrospina	Bacteria.Nitrospinota.Nitrospinia.Nitrospinales.Nitrospinaceae.Nitrospina	1	exact
ASV_1086	Bacteria	Proteobacteria	Gammaproteobacteria	Pseudomonadales	KI89A clade		Bacteria.Proteobacteria.Gammaproteobacteria.Pseudomonadales.KI89A clade.	4.73842	from.order
ASV_2131	Archaea	Crenarchaeota	Nitrososphaeria	Nitrosopumilales	Nitrosopumilaceae		Archaea.Crenarchaeota.Nitrososphaeria.Nitrosopumilales.Nitrosopumilaceae.	1	default.to.1
ASV_641	Bacteria	Proteobacteria	Alphaproteobacteria	SAR11 clade	Clade I	Clade Ia	Bacteria.Proteobacteria.Alphaproteobacteria.SAR11 clade.Clade I.Clade Ia	1	default.to.1
ASV_774	Bacteria	Proteobacteria	Alphaproteobacteria	Rhizobiales	Rhizobiaceae	Pseudaminobacter	Bacteria.Proteobacteria.Alphaproteobacteria.Rhizobiales.Rhizobiaceae.Pseudaminobacter	1.79272	from.family
ASV_1327	Bacteria	Marinimicrobia (SAR406 clade)					Bacteria.Marinimicrobia (SAR406 clade)....	1	default.to.1
ASV_1639	Bacteria	Proteobacteria	Gammaproteobacteria	HOC36			Bacteria.Proteobacteria.Gammaproteobacteria.HOC36..	1	default.to.1
ASV_214	Archaea	Thermoplasmatota	Thermoplasmata	Marine Group III			Archaea.Thermoplasmatota.Thermoplasmata.Marine Group III..	1	default.to.1
ASV_775	Bacteria	SAR324 clade(Marine group B)					Bacteria.SAR324 clade(Marine group B)....	1	default.to.1
ASV_329	Bacteria	Proteobacteria	Alphaproteobacteria	Rhodobacterales	Rhodobacteraceae	Pelagibaca	Bacteria.Proteobacteria.Alphaproteobacteria.Rhodobacterales.Rhodobacteraceae.Pelagibaca	2.47857	from.family
ASV_1233	Bacteria	Proteobacteria	Gammaproteobacteria	Nitrosococcales	Methylophagaceae	Methylophaga	Bacteria.Proteobacteria.Gammaproteobacteria.Nitrosococcales.Methylophagaceae.Methylophaga	1	exact
ASV_574	Archaea	Crenarchaeota	Nitrososphaeria	Nitrosopumilales	Nitrosopumilaceae		Archaea.Crenarchaeota.Nitrososphaeria.Nitrosopumilales.Nitrosopumilaceae.	1	default.to.1
ASV_1196	Bacteria	Cyanobacteria	Cyanobacteriia	Synechococcales	Cyanobiaceae	Prochlorococcus_MIT9313	Bacteria.Cyanobacteria.Cyanobacteriia.Synechococcales.Cyanobiaceae.Prochlorococcus_MIT9313	1	default.to.1
ASV_669	Bacteria	Marinimicrobia (SAR406 clade)					Bacteria.Marinimicrobia (SAR406 clade)....	1	default.to.1
ASV_1696	Bacteria	Proteobacteria	Gammaproteobacteria	Enterobacterales	Pseudoalteromonadaceae	Pseudoalteromonas	Bacteria.Proteobacteria.Gammaproteobacteria.Enterobacterales.Pseudoalteromonadaceae.Pseudoalteromonas	7.06714	exact
ASV_1493	Archaea	Crenarchaeota	Nitrososphaeria	Nitrosopumilales	Nitrosopumilaceae		Archaea.Crenarchaeota.Nitrososphaeria.Nitrosopumilales.Nitrosopumilaceae.	1	default.to.1
ASV_982	Bacteria	Bacteroidota	Bacteroidia	Flavobacteriales	Flavobacteriaceae	NS4 marine group	Bacteria.Bacteroidota.Bacteroidia.Flavobacteriales.Flavobacteriaceae.NS4 marine group	1	default.to.1
ASV_2345	Bacteria	Proteobacteria	Gammaproteobacteria	Pseudomonadales	Thioglobaceae	SUP05 cluster	Bacteria.Proteobacteria.Gammaproteobacteria.Pseudomonadales.Thioglobaceae.SUP05 cluster	4.73842	from.order
ASV_1861	Bacteria	Proteobacteria	Alphaproteobacteria	SAR11 clade	Clade I	Clade Ib	Bacteria.Proteobacteria.Alphaproteobacteria.SAR11 clade.Clade I.Clade Ib	1	default.to.1
ASV_1561	Bacteria	Marinimicrobia (SAR406 clade)					Bacteria.Marinimicrobia (SAR406 clade)....	1	default.to.1
ASV_1241	Bacteria	Proteobacteria	Alphaproteobacteria	SAR11 clade	Clade I	Clade Ib	Bacteria.Proteobacteria.Alphaproteobacteria.SAR11 clade.Clade I.Clade Ib	1	default.to.1
ASV_1602	Bacteria	Actinobacteriota	Acidimicrobiia	Microtrichales	Microtrichaceae	Sva0996 marine group	Bacteria.Actinobacteriota.Acidimicrobiia.Microtrichales.Microtrichaceae.Sva0996 marine group	1	default.to.1
ASV_511	Bacteria	Proteobacteria	Alphaproteobacteria	Sphingomonadales	Sphingomonadaceae	Sphingopyxis	Bacteria.Proteobacteria.Alphaproteobacteria.Sphingomonadales.Sphingomonadaceae.Sphingopyxis	1.05998	exact
ASV_2017	Bacteria	Nitrospinota	Nitrospinia	Nitrospinales	Nitrospinaceae	Nitrospina	Bacteria.Nitrospinota.Nitrospinia.Nitrospinales.Nitrospinaceae.Nitrospina	1	exact
ASV_479	Bacteria	Proteobacteria	Gammaproteobacteria	Thiotrichales	Thiotrichaceae		Bacteria.Proteobacteria.Gammaproteobacteria.Thiotrichales.Thiotrichaceae.	2.89422	from.order
ASV_1214	Bacteria	Proteobacteria	Gammaproteobacteria	Pseudomonadales	SAR86 clade		Bacteria.Proteobacteria.Gammaproteobacteria.Pseudomonadales.SAR86 clade.	4.73842	from.order
ASV_268	Archaea	Thermoplasmatota	Thermoplasmata	Marine Group II			Archaea.Thermoplasmatota.Thermoplasmata.Marine Group II..	1	default.to.1
ASV_1512	Archaea	Thermoplasmatota	Thermoplasmata	Marine Group III			Archaea.Thermoplasmatota.Thermoplasmata.Marine Group III..	1	default.to.1
ASV_2306	Archaea	Thermoplasmatota	Thermoplasmata	Marine Group II			Archaea.Thermoplasmatota.Thermoplasmata.Marine Group II..	1	default.to.1
ASV_1808	Bacteria	Proteobacteria	Alphaproteobacteria	SAR11 clade			Bacteria.Proteobacteria.Alphaproteobacteria.SAR11 clade..	1	default.to.1
ASV_558	Archaea	Crenarchaeota	Nitrososphaeria	Nitrosopumilales	Nitrosopumilaceae		Archaea.Crenarchaeota.Nitrososphaeria.Nitrosopumilales.Nitrosopumilaceae.	1	default.to.1
ASV_2160	Bacteria	Planctomycetota					Bacteria.Planctomycetota....	1	default.to.1
ASV_526	Bacteria	Proteobacteria	Alphaproteobacteria	SAR11 clade	Clade I		Bacteria.Proteobacteria.Alphaproteobacteria.SAR11 clade.Clade I.	1	default.to.1
ASV_1256	Bacteria	Proteobacteria	Alphaproteobacteria	SAR11 clade	Clade I	Clade Ib	Bacteria.Proteobacteria.Alphaproteobacteria.SAR11 clade.Clade I.Clade Ib	1	default.to.1
ASV_1381	Bacteria	Proteobacteria	Gammaproteobacteria	Enterobacterales	Alteromonadaceae	Aestuariibacter	Bacteria.Proteobacteria.Gammaproteobacteria.Enterobacterales.Alteromonadaceae.Aestuariibacter	7.06714	exact
ASV_155	Bacteria	Proteobacteria	Gammaproteobacteria	Pseudomonadales	Pseudohongiellaceae	Pseudohongiella	Bacteria.Proteobacteria.Gammaproteobacteria.Pseudomonadales.Pseudohongiellaceae.Pseudohongiella	4.73842	exact
ASV_1873	Bacteria	Bdellovibrionota	Bdellovibrionia	Bdellovibrionales	Bdellovibrionaceae	OM27 clade	Bacteria.Bdellovibrionota.Bdellovibrionia.Bdellovibrionales.Bdellovibrionaceae.OM27 clade	1	default.to.1
ASV_1200	Bacteria	Proteobacteria	Alphaproteobacteria	SAR11 clade	Clade I	Clade Ib	Bacteria.Proteobacteria.Alphaproteobacteria.SAR11 clade.Clade I.Clade Ib	1	default.to.1
ASV_2143	Bacteria	Actinobacteriota	Acidimicrobiia	Microtrichales	Microtrichaceae	Sva0996 marine group	Bacteria.Actinobacteriota.Acidimicrobiia.Microtrichales.Microtrichaceae.Sva0996 marine group	1	default.to.1
ASV_1438	Bacteria	Proteobacteria	Alphaproteobacteria	Sphingomonadales	Sphingomonadaceae		Bacteria.Proteobacteria.Alphaproteobacteria.Sphingomonadales.Sphingomonadaceae.	1.53087	from.order
ASV_1821	Bacteria	Cyanobacteria	Cyanobacteriia	Synechococcales	Cyanobiaceae	Prochlorococcus_MIT9313	Bacteria.Cyanobacteria.Cyanobacteriia.Synechococcales.Cyanobiaceae.Prochlorococcus_MIT9313	1	default.to.1
ASV_1464	Bacteria	Actinobacteriota	Acidimicrobiia	Microtrichales	Microtrichaceae	Sva0996 marine group	Bacteria.Actinobacteriota.Acidimicrobiia.Microtrichales.Microtrichaceae.Sva0996 marine group	1	default.to.1
ASV_2076	Archaea	Crenarchaeota	Nitrososphaeria	Nitrosopumilales	Nitrosopumilaceae		Archaea.Crenarchaeota.Nitrososphaeria.Nitrosopumilales.Nitrosopumilaceae.	1	default.to.1
ASV_1820	Bacteria	Chloroflexi	Dehalococcoidia	SAR202 clade			Bacteria.Chloroflexi.Dehalococcoidia.SAR202 clade..	1	default.to.1
ASV_259	Archaea	Crenarchaeota	Nitrososphaeria	Nitrosopumilales	Nitrosopumilaceae		Archaea.Crenarchaeota.Nitrososphaeria.Nitrosopumilales.Nitrosopumilaceae.	1	default.to.1
ASV_1817	Archaea	Thermoplasmatota	Thermoplasmata	Marine Group III			Archaea.Thermoplasmatota.Thermoplasmata.Marine Group III..	1	default.to.1
ASV_873	Bacteria	Proteobacteria	Alphaproteobacteria	Micavibrionales	Micavibrionaceae		Bacteria.Proteobacteria.Alphaproteobacteria.Micavibrionales.Micavibrionaceae.	1	default.to.1
ASV_1621	Bacteria	Proteobacteria	Alphaproteobacteria	Rhodospirillales	AEGEAN-169 marine group		Bacteria.Proteobacteria.Alphaproteobacteria.Rhodospirillales.AEGEAN-169 marine group.	2.23562	from.order
ASV_1434	Archaea	Crenarchaeota	Nitrososphaeria	Nitrosopumilales	Nitrosopumilaceae		Archaea.Crenarchaeota.Nitrososphaeria.Nitrosopumilales.Nitrosopumilaceae.	1	default.to.1
ASV_309	Bacteria	Proteobacteria	Gammaproteobacteria	Pseudomonadales	SAR86 clade		Bacteria.Proteobacteria.Gammaproteobacteria.Pseudomonadales.SAR86 clade.	4.73842	from.order
ASV_701	Bacteria	Bacteroidota	Bacteroidia	Flavobacteriales	NS9 marine group		Bacteria.Bacteroidota.Bacteroidia.Flavobacteriales.NS9 marine group.	1	default.to.1
ASV_997	Bacteria	Verrucomicrobiota	Verrucomicrobiae	Arctic97B-4 marine group			Bacteria.Verrucomicrobiota.Verrucomicrobiae.Arctic97B-4 marine group..	1	default.to.1
ASV_342	Bacteria	Bacteroidota	Bacteroidia	Sphingobacteriales	NS11-12 marine group		Bacteria.Bacteroidota.Bacteroidia.Sphingobacteriales.NS11-12 marine group.	1	default.to.1
ASV_2357	Archaea	Crenarchaeota	Nitrososphaeria	Nitrosopumilales	Nitrosopumilaceae		Archaea.Crenarchaeota.Nitrososphaeria.Nitrosopumilales.Nitrosopumilaceae.	1	default.to.1
ASV_1004	Bacteria	Proteobacteria	Alphaproteobacteria	Rickettsiales	S25-593		Bacteria.Proteobacteria.Alphaproteobacteria.Rickettsiales.S25-593.	1	from.order
ASV_399	Bacteria	Desulfobacterota	Desulfuromonadia	Bradymonadales			Bacteria.Desulfobacterota.Desulfuromonadia.Bradymonadales..	1	default.to.1
ASV_1332	Archaea	Crenarchaeota	Nitrososphaeria	Nitrosopumilales	Nitrosopumilaceae		Archaea.Crenarchaeota.Nitrososphaeria.Nitrosopumilales.Nitrosopumilaceae.	1	default.to.1
ASV_711	Bacteria	Bacteroidota	Bacteroidia	Flavobacteriales	NS9 marine group		Bacteria.Bacteroidota.Bacteroidia.Flavobacteriales.NS9 marine group.	1	default.to.1
ASV_2200	Archaea	Crenarchaeota	Nitrososphaeria	Nitrosopumilales	Nitrosopumilaceae		Archaea.Crenarchaeota.Nitrososphaeria.Nitrosopumilales.Nitrosopumilaceae.	1	default.to.1
ASV_135	Bacteria	SAR324 clade(Marine group B)					Bacteria.SAR324 clade(Marine group B)....	1	default.to.1
ASV_1145	Bacteria	Proteobacteria	Alphaproteobacteria	SAR11 clade	Clade I	Clade Ia	Bacteria.Proteobacteria.Alphaproteobacteria.SAR11 clade.Clade I.Clade Ia	1	default.to.1
ASV_973	Bacteria	Proteobacteria	Alphaproteobacteria	SAR11 clade	Clade I	Clade Ib	Bacteria.Proteobacteria.Alphaproteobacteria.SAR11 clade.Clade I.Clade Ib	1	default.to.1
ASV_1328	Archaea	Thermoplasmatota	Thermoplasmata	Marine Group III			Archaea.Thermoplasmatota.Thermoplasmata.Marine Group III..	1	default.to.1
ASV_2420	Bacteria	Marinimicrobia (SAR406 clade)					Bacteria.Marinimicrobia (SAR406 clade)....	1	default.to.1
ASV_752	Archaea	Crenarchaeota	Nitrososphaeria	Nitrosopumilales	Nitrosopumilaceae		Archaea.Crenarchaeota.Nitrososphaeria.Nitrosopumilales.Nitrosopumilaceae.	1	default.to.1
ASV_1351	Bacteria	Chloroflexi	Dehalococcoidia	SAR202 clade			Bacteria.Chloroflexi.Dehalococcoidia.SAR202 clade..	1	default.to.1
ASV_1660	Bacteria	Proteobacteria	Alphaproteobacteria	Rickettsiales	S25-593		Bacteria.Proteobacteria.Alphaproteobacteria.Rickettsiales.S25-593.	1	from.order
ASV_1349	Bacteria	Proteobacteria	Alphaproteobacteria	Micavibrionales	Micavibrionaceae		Bacteria.Proteobacteria.Alphaproteobacteria.Micavibrionales.Micavibrionaceae.	1	default.to.1
ASV_2458	Bacteria	Bdellovibrionota	Bdellovibrionia	Bdellovibrionales	Bdellovibrionaceae	OM27 clade	Bacteria.Bdellovibrionota.Bdellovibrionia.Bdellovibrionales.Bdellovibrionaceae.OM27 clade	1	default.to.1
ASV_589	Bacteria	Proteobacteria	Alphaproteobacteria	Rhodobacterales	Rhodobacteraceae		Bacteria.Proteobacteria.Alphaproteobacteria.Rhodobacterales.Rhodobacteraceae.	2.47857	from.order
ASV_805	Bacteria	Proteobacteria	Gammaproteobacteria	Enterobacterales	Pseudoalteromonadaceae	Pseudoalteromonas	Bacteria.Proteobacteria.Gammaproteobacteria.Enterobacterales.Pseudoalteromonadaceae.Pseudoalteromonas	7.06714	exact
ASV_1095	Bacteria	Proteobacteria	Alphaproteobacteria	SAR11 clade	Clade I	Clade Ib	Bacteria.Proteobacteria.Alphaproteobacteria.SAR11 clade.Clade I.Clade Ib	1	default.to.1
ASV_1590	Bacteria	Actinobacteriota	Acidimicrobiia	Microtrichales	Microtrichaceae	Sva0996 marine group	Bacteria.Actinobacteriota.Acidimicrobiia.Microtrichales.Microtrichaceae.Sva0996 marine group	1	default.to.1
ASV_1011	Bacteria	Proteobacteria	Alphaproteobacteria	Rhizobiales	Rhizobiaceae		Bacteria.Proteobacteria.Alphaproteobacteria.Rhizobiales.Rhizobiaceae.	2.14865	from.order
ASV_2281	Bacteria	SAR324 clade(Marine group B)					Bacteria.SAR324 clade(Marine group B)....	1	default.to.1
ASV_2219	Bacteria	Bacteroidota	Bacteroidia	Flavobacteriales	Flavobacteriaceae	NS2b marine group	Bacteria.Bacteroidota.Bacteroidia.Flavobacteriales.Flavobacteriaceae.NS2b marine group	1	default.to.1
ASV_326	Bacteria	Bacteroidota	Bacteroidia	Flavobacteriales	Flavobacteriaceae	Marixanthomonas	Bacteria.Bacteroidota.Bacteroidia.Flavobacteriales.Flavobacteriaceae.Marixanthomonas	1	exact
ASV_623	Bacteria	Bacteroidota	Bacteroidia	Cytophagales	Cyclobacteriaceae	Marinoscillum	Bacteria.Bacteroidota.Bacteroidia.Cytophagales.Cyclobacteriaceae.Marinoscillum	1	exact
ASV_2368	Bacteria	Cyanobacteria	Cyanobacteriia	Synechococcales	Cyanobiaceae	Prochlorococcus_MIT9313	Bacteria.Cyanobacteria.Cyanobacteriia.Synechococcales.Cyanobiaceae.Prochlorococcus_MIT9313	1	default.to.1
ASV_1441	Bacteria	Proteobacteria	Alphaproteobacteria	Sphingomonadales	Sphingomonadaceae	Erythrobacter	Bacteria.Proteobacteria.Alphaproteobacteria.Sphingomonadales.Sphingomonadaceae.Erythrobacter	1.56841	exact
ASV_2086	Archaea	Crenarchaeota	Nitrososphaeria	Nitrosopumilales	Nitrosopumilaceae		Archaea.Crenarchaeota.Nitrososphaeria.Nitrosopumilales.Nitrosopumilaceae.	1	default.to.1
ASV_2488	Archaea	Crenarchaeota	Nitrososphaeria	Nitrosopumilales	Nitrosopumilaceae		Archaea.Crenarchaeota.Nitrososphaeria.Nitrosopumilales.Nitrosopumilaceae.	1	default.to.1
ASV_1242	Bacteria	Proteobacteria	Alphaproteobacteria	SAR11 clade	Clade I	Clade Ib	Bacteria.Proteobacteria.Alphaproteobacteria.SAR11 clade.Clade I.Clade Ib	1	default.to.1
ASV_2301	Bacteria	Proteobacteria	Gammaproteobacteria	Pseudomonadales	KI89A clade		Bacteria.Proteobacteria.Gammaproteobacteria.Pseudomonadales.KI89A clade.	4.73842	from.order
ASV_792	Bacteria	Proteobacteria	Alphaproteobacteria	Rickettsiales	S25-593		Bacteria.Proteobacteria.Alphaproteobacteria.Rickettsiales.S25-593.	1	from.order
ASV_1286	Archaea	Thermoplasmatota	Thermoplasmata	Marine Group II			Archaea.Thermoplasmatota.Thermoplasmata.Marine Group II..	1	default.to.1
ASV_1041	Bacteria	Proteobacteria	Gammaproteobacteria	Pseudomonadales	SAR86 clade		Bacteria.Proteobacteria.Gammaproteobacteria.Pseudomonadales.SAR86 clade.	4.73842	from.order
ASV_1663	Bacteria	Proteobacteria	Alphaproteobacteria	SAR11 clade	Clade I	Clade Ib	Bacteria.Proteobacteria.Alphaproteobacteria.SAR11 clade.Clade I.Clade Ib	1	default.to.1
ASV_1614	Bacteria	Proteobacteria	Alphaproteobacteria	SAR11 clade	Clade I	Clade Ib	Bacteria.Proteobacteria.Alphaproteobacteria.SAR11 clade.Clade I.Clade Ib	1	default.to.1
ASV_891	Archaea	Thermoplasmatota	Thermoplasmata	Marine Group II			Archaea.Thermoplasmatota.Thermoplasmata.Marine Group II..	1	default.to.1
ASV_1736	Bacteria	Proteobacteria	Gammaproteobacteria	Piscirickettsiales	Piscirickettsiaceae	Candidatus Endoecteinascidia	Bacteria.Proteobacteria.Gammaproteobacteria.Piscirickettsiales.Piscirickettsiaceae.Candidatus Endoecteinascidia	1	default.to.1
ASV_420	Bacteria	Proteobacteria	Alphaproteobacteria	SAR11 clade	Clade II		Bacteria.Proteobacteria.Alphaproteobacteria.SAR11 clade.Clade II.	1	default.to.1
ASV_867	Bacteria	Proteobacteria	Alphaproteobacteria	SAR11 clade	Clade II		Bacteria.Proteobacteria.Alphaproteobacteria.SAR11 clade.Clade II.	1	default.to.1
ASV_1189	Bacteria	Cyanobacteria	Cyanobacteriia	Synechococcales	Cyanobiaceae	Prochlorococcus_MIT9313	Bacteria.Cyanobacteria.Cyanobacteriia.Synechococcales.Cyanobiaceae.Prochlorococcus_MIT9313	1	default.to.1
ASV_1758	Bacteria	Proteobacteria	Alphaproteobacteria	SAR11 clade	Clade I	Clade Ib	Bacteria.Proteobacteria.Alphaproteobacteria.SAR11 clade.Clade I.Clade Ib	1	default.to.1
ASV_1427	Bacteria	Cyanobacteria	Cyanobacteriia	Synechococcales	Cyanobiaceae	Prochlorococcus_MIT9313	Bacteria.Cyanobacteria.Cyanobacteriia.Synechococcales.Cyanobiaceae.Prochlorococcus_MIT9313	1	default.to.1
ASV_1439	Bacteria	Cyanobacteria	Cyanobacteriia	Synechococcales	Cyanobiaceae	Prochlorococcus_MIT9313	Bacteria.Cyanobacteria.Cyanobacteriia.Synechococcales.Cyanobiaceae.Prochlorococcus_MIT9313	1	default.to.1
ASV_1319	Bacteria	Chloroflexi	Dehalococcoidia	SAR202 clade			Bacteria.Chloroflexi.Dehalococcoidia.SAR202 clade..	1	default.to.1
ASV_353	Bacteria	Proteobacteria	Gammaproteobacteria	Pseudomonadales	Halomonadaceae	Salinicola	Bacteria.Proteobacteria.Gammaproteobacteria.Pseudomonadales.Halomonadaceae.Salinicola	4.73842	exact
ASV_844	Bacteria	Proteobacteria	Gammaproteobacteria	Pseudomonadales	SAR86 clade		Bacteria.Proteobacteria.Gammaproteobacteria.Pseudomonadales.SAR86 clade.	4.73842	from.order
ASV_2419	Bacteria	Proteobacteria	Gammaproteobacteria	Pseudomonadales	Thioglobaceae	SUP05 cluster	Bacteria.Proteobacteria.Gammaproteobacteria.Pseudomonadales.Thioglobaceae.SUP05 cluster	4.73842	from.order
ASV_954	Bacteria	Planctomycetota	Phycisphaerae	Phycisphaerales	Phycisphaeraceae	JL-ETNP-F27	Bacteria.Planctomycetota.Phycisphaerae.Phycisphaerales.Phycisphaeraceae.JL-ETNP-F27	1	default.to.1
ASV_1168	Bacteria	Proteobacteria	Alphaproteobacteria	Sphingomonadales	Sphingomonadaceae	Sphingomonas	Bacteria.Proteobacteria.Alphaproteobacteria.Sphingomonadales.Sphingomonadaceae.Sphingomonas	1.9599	exact
ASV_1062	Bacteria	Proteobacteria	Gammaproteobacteria	Pseudomonadales	Alcanivoracaceae	Ketobacter	Bacteria.Proteobacteria.Gammaproteobacteria.Pseudomonadales.Alcanivoracaceae.Ketobacter	4.73842	exact
ASV_1731	Bacteria	Bacteroidota	Bacteroidia	Cytophagales	Cyclobacteriaceae	Marinoscillum	Bacteria.Bacteroidota.Bacteroidia.Cytophagales.Cyclobacteriaceae.Marinoscillum	1	exact
ASV_1017	Bacteria	Proteobacteria	Alphaproteobacteria	Rhodospirillales	Magnetospiraceae		Bacteria.Proteobacteria.Alphaproteobacteria.Rhodospirillales.Magnetospiraceae.	2.23562	from.order
ASV_1320	Archaea	Crenarchaeota	Nitrososphaeria	Nitrosopumilales	Nitrosopumilaceae		Archaea.Crenarchaeota.Nitrososphaeria.Nitrosopumilales.Nitrosopumilaceae.	1	default.to.1
ASV_1018	Bacteria	Proteobacteria	Gammaproteobacteria	Pseudomonadales	SAR86 clade		Bacteria.Proteobacteria.Gammaproteobacteria.Pseudomonadales.SAR86 clade.	4.73842	from.order
ASV_1853	Bacteria	Proteobacteria	Gammaproteobacteria	Steroidobacterales	Woeseiaceae	Woeseia	Bacteria.Proteobacteria.Gammaproteobacteria.Steroidobacterales.Woeseiaceae.Woeseia	1	exact
ASV_727	Bacteria	Proteobacteria	Gammaproteobacteria	UBA10353 marine group			Bacteria.Proteobacteria.Gammaproteobacteria.UBA10353 marine group..	1	default.to.1
ASV_2308	Bacteria	Actinobacteriota	Acidimicrobiia	Microtrichales	Microtrichaceae	Sva0996 marine group	Bacteria.Actinobacteriota.Acidimicrobiia.Microtrichales.Microtrichaceae.Sva0996 marine group	1	default.to.1
ASV_2136	Bacteria	Planctomycetota	Planctomycetes	Pirellulales	Pirellulaceae		Bacteria.Planctomycetota.Planctomycetes.Pirellulales.Pirellulaceae.	1	default.to.1
ASV_2400	Bacteria	Proteobacteria	Alphaproteobacteria	Micavibrionales	Micavibrionaceae		Bacteria.Proteobacteria.Alphaproteobacteria.Micavibrionales.Micavibrionaceae.	1	default.to.1
ASV_1526	Bacteria	Verrucomicrobiota	Verrucomicrobiae	Opitutales	Puniceicoccaceae	Coraliomargarita	Bacteria.Verrucomicrobiota.Verrucomicrobiae.Opitutales.Puniceicoccaceae.Coraliomargarita	1	exact
ASV_2146	Bacteria	Marinimicrobia (SAR406 clade)					Bacteria.Marinimicrobia (SAR406 clade)....	1	default.to.1
ASV_835	Bacteria	Proteobacteria	Alphaproteobacteria	SAR11 clade	Clade II		Bacteria.Proteobacteria.Alphaproteobacteria.SAR11 clade.Clade II.	1	default.to.1
ASV_1885	Bacteria	Proteobacteria	Gammaproteobacteria	HOC36			Bacteria.Proteobacteria.Gammaproteobacteria.HOC36..	1	default.to.1
ASV_2127	Archaea	Crenarchaeota	Nitrososphaeria	Nitrosopumilales	Nitrosopumilaceae		Archaea.Crenarchaeota.Nitrososphaeria.Nitrosopumilales.Nitrosopumilaceae.	1	default.to.1
ASV_2501	Bacteria	Nitrospinota	Nitrospinia	Nitrospinales	Nitrospinaceae	Nitrospina	Bacteria.Nitrospinota.Nitrospinia.Nitrospinales.Nitrospinaceae.Nitrospina	1	exact
ASV_719	Bacteria	Proteobacteria	Alphaproteobacteria	Caulobacterales	Hyphomonadaceae	Henriciella	Bacteria.Proteobacteria.Alphaproteobacteria.Caulobacterales.Hyphomonadaceae.Henriciella	1.32979	exact
ASV_893	Bacteria	Bacteroidota	Bacteroidia	Flavobacteriales	Flavobacteriaceae	Nonlabens	Bacteria.Bacteroidota.Bacteroidia.Flavobacteriales.Flavobacteriaceae.Nonlabens	1	exact
ASV_564	Bacteria	Proteobacteria	Gammaproteobacteria	Pseudomonadales	Pseudomonadaceae	Pseudomonas	Bacteria.Proteobacteria.Gammaproteobacteria.Pseudomonadales.Pseudomonadaceae.Pseudomonas	4.88998	exact
ASV_2417	Bacteria	Proteobacteria	Alphaproteobacteria	Micavibrionales	Micavibrionaceae		Bacteria.Proteobacteria.Alphaproteobacteria.Micavibrionales.Micavibrionaceae.	1	default.to.1
ASV_1775	Bacteria	NB1-j					Bacteria.NB1-j....	1	default.to.1
ASV_1952	Archaea	Thermoplasmatota	Thermoplasmata	Marine Group II			Archaea.Thermoplasmatota.Thermoplasmata.Marine Group II..	1	default.to.1
ASV_918	Bacteria	Bacteroidota	Bacteroidia	Flavobacteriales	Cryomorphaceae	Vicingus	Bacteria.Bacteroidota.Bacteroidia.Flavobacteriales.Cryomorphaceae.Vicingus	1	exact
ASV_1655	Archaea	Crenarchaeota	Nitrososphaeria	Nitrosopumilales	Nitrosopumilaceae		Archaea.Crenarchaeota.Nitrososphaeria.Nitrosopumilales.Nitrosopumilaceae.	1	default.to.1
ASV_2046	Bacteria	Myxococcota	Myxococcia	Myxococcales	Myxococcaceae	P3OB-42	Bacteria.Myxococcota.Myxococcia.Myxococcales.Myxococcaceae.P3OB-42	1	default.to.1
ASV_909	Bacteria	Proteobacteria	Gammaproteobacteria	HOC36			Bacteria.Proteobacteria.Gammaproteobacteria.HOC36..	1	default.to.1
ASV_1591	Bacteria	Proteobacteria	Alphaproteobacteria	SAR11 clade	Clade I	Clade Ib	Bacteria.Proteobacteria.Alphaproteobacteria.SAR11 clade.Clade I.Clade Ib	1	default.to.1
ASV_2557	Bacteria	Planctomycetota	Planctomycetes	Pirellulales	Pirellulaceae		Bacteria.Planctomycetota.Planctomycetes.Pirellulales.Pirellulaceae.	1	default.to.1
ASV_970	Bacteria	Proteobacteria	Gammaproteobacteria	Thiotrichales	Thiotrichaceae		Bacteria.Proteobacteria.Gammaproteobacteria.Thiotrichales.Thiotrichaceae.	2.89422	from.order
ASV_2535	Bacteria	Planctomycetota	Pla3 lineage				Bacteria.Planctomycetota.Pla3 lineage...	1	default.to.1
ASV_1499	Archaea	Crenarchaeota	Nitrososphaeria	Nitrosopumilales	Nitrosopumilaceae		Archaea.Crenarchaeota.Nitrososphaeria.Nitrosopumilales.Nitrosopumilaceae.	1	default.to.1
ASV_1788	Bacteria	Marinimicrobia (SAR406 clade)					Bacteria.Marinimicrobia (SAR406 clade)....	1	default.to.1
ASV_2332	Archaea	Thermoplasmatota	Thermoplasmata	Marine Group II			Archaea.Thermoplasmatota.Thermoplasmata.Marine Group II..	1	default.to.1
ASV_1566	Bacteria	Proteobacteria	Gammaproteobacteria	Enterobacterales	Alteromonadaceae	Alteromonas	Bacteria.Proteobacteria.Gammaproteobacteria.Enterobacterales.Alteromonadaceae.Alteromonas	7.06714	exact
ASV_2480	Bacteria	Nitrospinota	Nitrospinia	Nitrospinales	Nitrospinaceae	Nitrospina	Bacteria.Nitrospinota.Nitrospinia.Nitrospinales.Nitrospinaceae.Nitrospina	1	exact
ASV_1934	Bacteria	Nitrospinota	Nitrospinia	Nitrospinales	Nitrospinaceae	Nitrospina	Bacteria.Nitrospinota.Nitrospinia.Nitrospinales.Nitrospinaceae.Nitrospina	1	exact
ASV_1216	Archaea	Crenarchaeota	Nitrososphaeria	Nitrosopumilales	Nitrosopumilaceae		Archaea.Crenarchaeota.Nitrososphaeria.Nitrosopumilales.Nitrosopumilaceae.	1	default.to.1
ASV_1353	Bacteria	Proteobacteria	Alphaproteobacteria	Sphingomonadales	Sphingomonadaceae		Bacteria.Proteobacteria.Alphaproteobacteria.Sphingomonadales.Sphingomonadaceae.	1.53087	from.order
ASV_855	Bacteria	Planctomycetota	Planctomycetes	Pirellulales	Pirellulaceae	Rhodopirellula	Bacteria.Planctomycetota.Planctomycetes.Pirellulales.Pirellulaceae.Rhodopirellula	1	exact
ASV_969	Bacteria	Proteobacteria	Gammaproteobacteria	Enterobacterales	Vibrionaceae	Vibrio	Bacteria.Proteobacteria.Gammaproteobacteria.Enterobacterales.Vibrionaceae.Vibrio	7.06714	exact
ASV_1576	Bacteria	Verrucomicrobiota	Lentisphaeria	Lentisphaerales	Lentisphaeraceae	Lentisphaera	Bacteria.Verrucomicrobiota.Lentisphaeria.Lentisphaerales.Lentisphaeraceae.Lentisphaera	1	exact
ASV_1787	Bacteria	Chloroflexi	Anaerolineae	Anaerolineales	Anaerolineaceae		Bacteria.Chloroflexi.Anaerolineae.Anaerolineales.Anaerolineaceae.	1.49981	from.order
ASV_2638	Bacteria	Chloroflexi	Dehalococcoidia	SAR202 clade			Bacteria.Chloroflexi.Dehalococcoidia.SAR202 clade..	1	default.to.1
ASV_1022	Archaea	Crenarchaeota	Nitrososphaeria	Nitrosopumilales	Nitrosopumilaceae		Archaea.Crenarchaeota.Nitrososphaeria.Nitrosopumilales.Nitrosopumilaceae.	1	default.to.1
ASV_2573	Bacteria	Gemmatimonadota	BD2-11 terrestrial group				Bacteria.Gemmatimonadota.BD2-11 terrestrial group...	1	default.to.1
ASV_1098	Bacteria	Marinimicrobia (SAR406 clade)					Bacteria.Marinimicrobia (SAR406 clade)....	1	default.to.1
ASV_2214	Bacteria	Proteobacteria	Alphaproteobacteria	SAR11 clade	Clade I	Clade Ib	Bacteria.Proteobacteria.Alphaproteobacteria.SAR11 clade.Clade I.Clade Ib	1	default.to.1
ASV_1076	Bacteria	Acidobacteriota	Subgroup 26				Bacteria.Acidobacteriota.Subgroup 26...	1	default.to.1
ASV_2585	Archaea	Crenarchaeota	Nitrososphaeria	Nitrosopumilales	Nitrosopumilaceae		Archaea.Crenarchaeota.Nitrososphaeria.Nitrosopumilales.Nitrosopumilaceae.	1	default.to.1
ASV_1131	Bacteria	Planctomycetota	Planctomycetes	Pirellulales	Pirellulaceae	Rhodopirellula	Bacteria.Planctomycetota.Planctomycetes.Pirellulales.Pirellulaceae.Rhodopirellula	1	exact
ASV_1498	Bacteria	Marinimicrobia (SAR406 clade)					Bacteria.Marinimicrobia (SAR406 clade)....	1	default.to.1
ASV_678	Bacteria	Nitrospinota	Nitrospinia	Nitrospinales	Nitrospinaceae	LS-NOB	Bacteria.Nitrospinota.Nitrospinia.Nitrospinales.Nitrospinaceae.LS-NOB	1	default.to.1
ASV_722	Archaea	Crenarchaeota	Nitrososphaeria	Nitrosopumilales	Nitrosopumilaceae		Archaea.Crenarchaeota.Nitrososphaeria.Nitrosopumilales.Nitrosopumilaceae.	1	default.to.1
ASV_2656	Bacteria	Acidobacteriota	Vicinamibacteria	Vicinamibacterales			Bacteria.Acidobacteriota.Vicinamibacteria.Vicinamibacterales..	1	default.to.1
ASV_1315	Bacteria	Proteobacteria	Gammaproteobacteria	HOC36			Bacteria.Proteobacteria.Gammaproteobacteria.HOC36..	1	default.to.1
ASV_2547	Archaea	Crenarchaeota	Nitrososphaeria	Nitrosopumilales	Nitrosopumilaceae		Archaea.Crenarchaeota.Nitrososphaeria.Nitrosopumilales.Nitrosopumilaceae.	1	default.to.1
ASV_294	Archaea	Crenarchaeota	Nitrososphaeria	Nitrosopumilales	Nitrosopumilaceae	Candidatus Nitrosopumilus	Archaea.Crenarchaeota.Nitrososphaeria.Nitrosopumilales.Nitrosopumilaceae.Candidatus Nitrosopumilus	1	default.to.1
ASV_747	Bacteria	Proteobacteria	Alphaproteobacteria	SAR11 clade	Clade I	Clade Ia	Bacteria.Proteobacteria.Alphaproteobacteria.SAR11 clade.Clade I.Clade Ia	1	default.to.1
ASV_1185	Bacteria	Cyanobacteria	Cyanobacteriia	Synechococcales	Cyanobiaceae	Prochlorococcus_MIT9313	Bacteria.Cyanobacteria.Cyanobacteriia.Synechococcales.Cyanobiaceae.Prochlorococcus_MIT9313	1	default.to.1
ASV_396	Bacteria	Bacteroidota	Bacteroidia	Flavobacteriales	Flavobacteriaceae	Dokdonia	Bacteria.Bacteroidota.Bacteroidia.Flavobacteriales.Flavobacteriaceae.Dokdonia	1	exact
ASV_553	Bacteria	Bacteroidota	Bacteroidia	Flavobacteriales	Crocinitomicaceae	Fluviicola	Bacteria.Bacteroidota.Bacteroidia.Flavobacteriales.Crocinitomicaceae.Fluviicola	1	default.to.1
ASV_2709	Bacteria	Actinobacteriota	Acidimicrobiia	Microtrichales	Microtrichaceae		Bacteria.Actinobacteriota.Acidimicrobiia.Microtrichales.Microtrichaceae.	1	default.to.1
ASV_1282	Bacteria	Chloroflexi	Dehalococcoidia	SAR202 clade			Bacteria.Chloroflexi.Dehalococcoidia.SAR202 clade..	1	default.to.1
ASV_1962	Bacteria	Bacteroidota	Bacteroidia	Flavobacteriales	Flavobacteriaceae	NS5 marine group	Bacteria.Bacteroidota.Bacteroidia.Flavobacteriales.Flavobacteriaceae.NS5 marine group	1	default.to.1
ASV_876	Bacteria	Chloroflexi	Dehalococcoidia	SAR202 clade			Bacteria.Chloroflexi.Dehalococcoidia.SAR202 clade..	1	default.to.1
ASV_959	Bacteria	SAR324 clade(Marine group B)					Bacteria.SAR324 clade(Marine group B)....	1	default.to.1
ASV_694	Bacteria	SAR324 clade(Marine group B)					Bacteria.SAR324 clade(Marine group B)....	1	default.to.1
ASV_1811	Bacteria	Proteobacteria	Gammaproteobacteria	Pseudomonadales	SAR86 clade		Bacteria.Proteobacteria.Gammaproteobacteria.Pseudomonadales.SAR86 clade.	4.73842	from.order
ASV_2497	Bacteria	Proteobacteria	Gammaproteobacteria	HOC36			Bacteria.Proteobacteria.Gammaproteobacteria.HOC36..	1	default.to.1
ASV_2044	Bacteria	Bacteroidota	Bacteroidia	Flavobacteriales	NS9 marine group		Bacteria.Bacteroidota.Bacteroidia.Flavobacteriales.NS9 marine group.	1	default.to.1
ASV_2639	Bacteria	Nitrospinota	Nitrospinia	Nitrospinales	Nitrospinaceae	Nitrospina	Bacteria.Nitrospinota.Nitrospinia.Nitrospinales.Nitrospinaceae.Nitrospina	1	exact
ASV_1502	Bacteria	Acidobacteriota	Vicinamibacteria	Vicinamibacterales			Bacteria.Acidobacteriota.Vicinamibacteria.Vicinamibacterales..	1	default.to.1
ASV_2446	Archaea	Crenarchaeota	Nitrososphaeria	Nitrosopumilales	Nitrosopumilaceae		Archaea.Crenarchaeota.Nitrososphaeria.Nitrosopumilales.Nitrosopumilaceae.	1	default.to.1
ASV_1701	Bacteria	Proteobacteria	Alphaproteobacteria	Sphingomonadales	Sphingomonadaceae	Erythrobacter	Bacteria.Proteobacteria.Alphaproteobacteria.Sphingomonadales.Sphingomonadaceae.Erythrobacter	1.56841	exact
ASV_2717	Bacteria	Acidobacteriota	Vicinamibacteria	Vicinamibacterales			Bacteria.Acidobacteriota.Vicinamibacteria.Vicinamibacterales..	1	default.to.1
ASV_1815	Bacteria	Proteobacteria	Alphaproteobacteria	Parvibaculales	OCS116 clade		Bacteria.Proteobacteria.Alphaproteobacteria.Parvibaculales.OCS116 clade.	1	default.to.1
ASV_285	Bacteria	Proteobacteria	Alphaproteobacteria	SAR11 clade	Clade I		Bacteria.Proteobacteria.Alphaproteobacteria.SAR11 clade.Clade I.	1	default.to.1
ASV_2560	Archaea	Crenarchaeota	Nitrososphaeria	Nitrosopumilales	Nitrosopumilaceae		Archaea.Crenarchaeota.Nitrososphaeria.Nitrosopumilales.Nitrosopumilaceae.	1	default.to.1
ASV_1479	Bacteria	Proteobacteria	Alphaproteobacteria	Sphingomonadales	Sphingomonadaceae	Erythrobacter	Bacteria.Proteobacteria.Alphaproteobacteria.Sphingomonadales.Sphingomonadaceae.Erythrobacter	1.56841	exact
ASV_112	Bacteria	Proteobacteria	Alphaproteobacteria	Sphingomonadales	Sphingomonadaceae	Sphingobium	Bacteria.Proteobacteria.Alphaproteobacteria.Sphingomonadales.Sphingomonadaceae.Sphingobium	2.92997	exact
ASV_2634	Bacteria	Marinimicrobia (SAR406 clade)					Bacteria.Marinimicrobia (SAR406 clade)....	1	default.to.1
ASV_2704	Archaea	Thermoplasmatota	Thermoplasmata	Marine Group II			Archaea.Thermoplasmatota.Thermoplasmata.Marine Group II..	1	default.to.1
ASV_1538	Bacteria	Bacteroidota	Bacteroidia	Cytophagales	Cyclobacteriaceae	Marinoscillum	Bacteria.Bacteroidota.Bacteroidia.Cytophagales.Cyclobacteriaceae.Marinoscillum	1	exact
ASV_1636	Bacteria	Bacteroidota	Bacteroidia	Flavobacteriales	NS9 marine group		Bacteria.Bacteroidota.Bacteroidia.Flavobacteriales.NS9 marine group.	1	default.to.1
ASV_2263	Bacteria	Marinimicrobia (SAR406 clade)					Bacteria.Marinimicrobia (SAR406 clade)....	1	default.to.1
ASV_594	Bacteria	Proteobacteria	Alphaproteobacteria	SAR11 clade	Clade II		Bacteria.Proteobacteria.Alphaproteobacteria.SAR11 clade.Clade II.	1	default.to.1
ASV_738	Bacteria	Proteobacteria	Alphaproteobacteria	Micavibrionales	Micavibrionaceae		Bacteria.Proteobacteria.Alphaproteobacteria.Micavibrionales.Micavibrionaceae.	1	default.to.1
ASV_1007	Archaea	Crenarchaeota	Nitrososphaeria	Nitrosopumilales	Nitrosopumilaceae		Archaea.Crenarchaeota.Nitrososphaeria.Nitrosopumilales.Nitrosopumilaceae.	1	default.to.1
ASV_703	Bacteria	AncK6					Bacteria.AncK6....	1	default.to.1
ASV_638	Bacteria	Proteobacteria	Alphaproteobacteria	AT-s3-44			Bacteria.Proteobacteria.Alphaproteobacteria.AT-s3-44..	1	default.to.1
ASV_506	Bacteria	Proteobacteria	Gammaproteobacteria	HOC36			Bacteria.Proteobacteria.Gammaproteobacteria.HOC36..	1	default.to.1
ASV_1530	Bacteria	Proteobacteria	Alphaproteobacteria	Defluviicoccales			Bacteria.Proteobacteria.Alphaproteobacteria.Defluviicoccales..	1	default.to.1
ASV_1184	Bacteria	Proteobacteria	Alphaproteobacteria	Puniceispirillales	SAR116 clade		Bacteria.Proteobacteria.Alphaproteobacteria.Puniceispirillales.SAR116 clade.	1	default.to.1
ASV_1244	Archaea	Crenarchaeota	Nitrososphaeria	Nitrosopumilales	Nitrosopumilaceae		Archaea.Crenarchaeota.Nitrososphaeria.Nitrosopumilales.Nitrosopumilaceae.	1	default.to.1
ASV_633	Bacteria	Bacteroidota	Bacteroidia	Flavobacteriales	Flavobacteriaceae	Euzebyella	Bacteria.Bacteroidota.Bacteroidia.Flavobacteriales.Flavobacteriaceae.Euzebyella	1	exact
ASV_849	Bacteria	Proteobacteria	Alphaproteobacteria	Rhodobacterales	Rhodobacteraceae	Marinovum	Bacteria.Proteobacteria.Alphaproteobacteria.Rhodobacterales.Rhodobacteraceae.Marinovum	2.47857	from.family
ASV_1544	Bacteria	Bacteroidota	Bacteroidia	Flavobacteriales	NS9 marine group		Bacteria.Bacteroidota.Bacteroidia.Flavobacteriales.NS9 marine group.	1	default.to.1
ASV_2797	Bacteria	Bacteroidota	Bacteroidia	Flavobacteriales	Weeksellaceae	Chryseobacterium	Bacteria.Bacteroidota.Bacteroidia.Flavobacteriales.Weeksellaceae.Chryseobacterium	1	exact
ASV_810	Bacteria	SAR324 clade(Marine group B)					Bacteria.SAR324 clade(Marine group B)....	1	default.to.1
ASV_1092	Archaea	Crenarchaeota	Nitrososphaeria	Marine Benthic Group A			Archaea.Crenarchaeota.Nitrososphaeria.Marine Benthic Group A..	1	default.to.1
ASV_1996	Bacteria	Marinimicrobia (SAR406 clade)					Bacteria.Marinimicrobia (SAR406 clade)....	1	default.to.1
ASV_2378	Bacteria	Proteobacteria	Gammaproteobacteria	UBA10353 marine group			Bacteria.Proteobacteria.Gammaproteobacteria.UBA10353 marine group..	1	default.to.1
ASV_1348	Bacteria	Proteobacteria	Alphaproteobacteria	Puniceispirillales	SAR116 clade		Bacteria.Proteobacteria.Alphaproteobacteria.Puniceispirillales.SAR116 clade.	1	default.to.1
ASV_1789	Bacteria	Myxococcota	bacteriap25				Bacteria.Myxococcota.bacteriap25...	1	default.to.1
ASV_279	Archaea	Thermoplasmatota	Thermoplasmata	Marine Group II			Archaea.Thermoplasmatota.Thermoplasmata.Marine Group II..	1	default.to.1
ASV_1878	Bacteria	Bacteroidota	Bacteroidia	Cytophagales	Cyclobacteriaceae	Roseivirga	Bacteria.Bacteroidota.Bacteroidia.Cytophagales.Cyclobacteriaceae.Roseivirga	1	exact
ASV_2843	Archaea	Thermoplasmatota	Thermoplasmata	Marine Group II			Archaea.Thermoplasmatota.Thermoplasmata.Marine Group II..	1	default.to.1
ASV_2808	Bacteria	Acidobacteriota	Vicinamibacteria	Vicinamibacterales			Bacteria.Acidobacteriota.Vicinamibacteria.Vicinamibacterales..	1	default.to.1
ASV_750	Bacteria	Bacteroidota	Bacteroidia	Flavobacteriales	NS7 marine group		Bacteria.Bacteroidota.Bacteroidia.Flavobacteriales.NS7 marine group.	1	default.to.1
ASV_1864	Archaea	Crenarchaeota	Nitrososphaeria	Nitrosopumilales	Nitrosopumilaceae		Archaea.Crenarchaeota.Nitrososphaeria.Nitrosopumilales.Nitrosopumilaceae.	1	default.to.1
ASV_2810	Bacteria	Actinobacteriota	Actinobacteria	Corynebacteriales	Mycobacteriaceae	Mycobacterium	Bacteria.Actinobacteriota.Actinobacteria.Corynebacteriales.Mycobacteriaceae.Mycobacterium	1	exact
ASV_2625	Bacteria	Planctomycetota	Planctomycetes				Bacteria.Planctomycetota.Planctomycetes...	1	default.to.1
ASV_1496	Bacteria	Cyanobacteria	Cyanobacteriia	Synechococcales	Cyanobiaceae	Prochlorococcus_MIT9313	Bacteria.Cyanobacteria.Cyanobacteriia.Synechococcales.Cyanobiaceae.Prochlorococcus_MIT9313	1	default.to.1
ASV_2300	Bacteria	WPS-2					Bacteria.WPS-2....	1	default.to.1
ASV_2750	Bacteria	Acidobacteriota	Vicinamibacteria	Vicinamibacterales			Bacteria.Acidobacteriota.Vicinamibacteria.Vicinamibacterales..	1	default.to.1
ASV_548	Bacteria	Proteobacteria	Alphaproteobacteria	Thalassobaculales	Nisaeaceae	OM75 clade	Bacteria.Proteobacteria.Alphaproteobacteria.Thalassobaculales.Nisaeaceae.OM75 clade	1	default.to.1
ASV_2296	Bacteria	Proteobacteria	Gammaproteobacteria	Pseudomonadales	Pseudohongiellaceae	Pseudohongiella	Bacteria.Proteobacteria.Gammaproteobacteria.Pseudomonadales.Pseudohongiellaceae.Pseudohongiella	4.73842	exact
ASV_1693	Bacteria	Proteobacteria	Gammaproteobacteria	Enterobacterales	Pseudoalteromonadaceae	Pseudoalteromonas	Bacteria.Proteobacteria.Gammaproteobacteria.Enterobacterales.Pseudoalteromonadaceae.Pseudoalteromonas	7.06714	exact
ASV_2204	Archaea	Crenarchaeota	Nitrososphaeria	Nitrosopumilales	Nitrosopumilaceae		Archaea.Crenarchaeota.Nitrososphaeria.Nitrosopumilales.Nitrosopumilaceae.	1	default.to.1
ASV_2791	Archaea	Crenarchaeota	Nitrososphaeria	Nitrosopumilales	Nitrosopumilaceae		Archaea.Crenarchaeota.Nitrososphaeria.Nitrosopumilales.Nitrosopumilaceae.	1	default.to.1
ASV_2829	Bacteria	Proteobacteria	Gammaproteobacteria	HgCo23			Bacteria.Proteobacteria.Gammaproteobacteria.HgCo23..	1	default.to.1
ASV_782	Bacteria	Marinimicrobia (SAR406 clade)					Bacteria.Marinimicrobia (SAR406 clade)....	1	default.to.1
ASV_287	Bacteria	Acidobacteriota	Vicinamibacteria	Vicinamibacterales			Bacteria.Acidobacteriota.Vicinamibacteria.Vicinamibacterales..	1	default.to.1
ASV_1612	Bacteria	Marinimicrobia (SAR406 clade)					Bacteria.Marinimicrobia (SAR406 clade)....	1	default.to.1
ASV_866	Bacteria	Proteobacteria	Alphaproteobacteria	Rhodospirillales	Thalassospiraceae	Thalassospira	Bacteria.Proteobacteria.Alphaproteobacteria.Rhodospirillales.Thalassospiraceae.Thalassospira	3.15956	from.family
ASV_1312	Bacteria	Proteobacteria	Gammaproteobacteria	Pseudomonadales	SAR86 clade		Bacteria.Proteobacteria.Gammaproteobacteria.Pseudomonadales.SAR86 clade.	4.73842	from.order
ASV_201	Bacteria	Proteobacteria	Gammaproteobacteria	Enterobacterales	Idiomarinaceae	Idiomarina	Bacteria.Proteobacteria.Gammaproteobacteria.Enterobacterales.Idiomarinaceae.Idiomarina	7.06714	exact
ASV_362	Bacteria	Proteobacteria	Alphaproteobacteria	Puniceispirillales	SAR116 clade	Candidatus Puniceispirillum	Bacteria.Proteobacteria.Alphaproteobacteria.Puniceispirillales.SAR116 clade.Candidatus Puniceispirillum	1	default.to.1
ASV_2237	Bacteria	Marinimicrobia (SAR406 clade)					Bacteria.Marinimicrobia (SAR406 clade)....	1	default.to.1
ASV_2885	Bacteria	Marinimicrobia (SAR406 clade)					Bacteria.Marinimicrobia (SAR406 clade)....	1	default.to.1
ASV_2882	Bacteria	Actinobacteriota	Actinobacteria	Corynebacteriales	Corynebacteriaceae	Corynebacterium	Bacteria.Actinobacteriota.Actinobacteria.Corynebacteriales.Corynebacteriaceae.Corynebacterium	1	exact
ASV_2903	Bacteria	Planctomycetota	Planctomycetes	Pirellulales	Pirellulaceae		Bacteria.Planctomycetota.Planctomycetes.Pirellulales.Pirellulaceae.	1	default.to.1
ASV_2170	Bacteria	Planctomycetota	Planctomycetes	Pirellulales	Pirellulaceae		Bacteria.Planctomycetota.Planctomycetes.Pirellulales.Pirellulaceae.	1	default.to.1
ASV_585	Bacteria	Marinimicrobia (SAR406 clade)					Bacteria.Marinimicrobia (SAR406 clade)....	1	default.to.1
ASV_2090	Bacteria	Proteobacteria	Gammaproteobacteria	Thiotrichales	Thiotrichaceae		Bacteria.Proteobacteria.Gammaproteobacteria.Thiotrichales.Thiotrichaceae.	2.89422	from.order
ASV_1935	Bacteria	Proteobacteria	Alphaproteobacteria	SAR11 clade	Clade I	Clade Ib	Bacteria.Proteobacteria.Alphaproteobacteria.SAR11 clade.Clade I.Clade Ib	1	default.to.1
ASV_2913	Bacteria	Proteobacteria	Gammaproteobacteria	Pseudomonadales	Pseudomonadaceae	Pseudomonas	Bacteria.Proteobacteria.Gammaproteobacteria.Pseudomonadales.Pseudomonadaceae.Pseudomonas	4.88998	exact
ASV_1455	Bacteria	Bacteroidota	Bacteroidia	Flavobacteriales	Flavobacteriaceae	Maribacter	Bacteria.Bacteroidota.Bacteroidia.Flavobacteriales.Flavobacteriaceae.Maribacter	1	exact
ASV_1664	Archaea	Crenarchaeota	Nitrososphaeria	Nitrosopumilales	Nitrosopumilaceae		Archaea.Crenarchaeota.Nitrososphaeria.Nitrosopumilales.Nitrosopumilaceae.	1	default.to.1
ASV_2763	Bacteria	Proteobacteria	Alphaproteobacteria	Rhodospirillales	Magnetospiraceae		Bacteria.Proteobacteria.Alphaproteobacteria.Rhodospirillales.Magnetospiraceae.	2.23562	from.order
ASV_415	Archaea	Crenarchaeota	Nitrososphaeria	Nitrosopumilales	Nitrosopumilaceae		Archaea.Crenarchaeota.Nitrososphaeria.Nitrosopumilales.Nitrosopumilaceae.	1	default.to.1
ASV_1757	Archaea	Crenarchaeota	Nitrososphaeria	Nitrosopumilales	Nitrosopumilaceae		Archaea.Crenarchaeota.Nitrososphaeria.Nitrosopumilales.Nitrosopumilaceae.	1	default.to.1
ASV_1834	Archaea	Thermoplasmatota	Thermoplasmata	Marine Group II			Archaea.Thermoplasmatota.Thermoplasmata.Marine Group II..	1	default.to.1
ASV_1579	Bacteria	Bacteroidota	Bacteroidia	Flavobacteriales	NS9 marine group		Bacteria.Bacteroidota.Bacteroidia.Flavobacteriales.NS9 marine group.	1	default.to.1
ASV_1431	Bacteria	Proteobacteria	Gammaproteobacteria	Pseudomonadales	SAR86 clade		Bacteria.Proteobacteria.Gammaproteobacteria.Pseudomonadales.SAR86 clade.	4.73842	from.order
ASV_313	Bacteria	Actinobacteriota	Actinobacteria	Pseudonocardiales	Pseudonocardiaceae	Pseudonocardia	Bacteria.Actinobacteriota.Actinobacteria.Pseudonocardiales.Pseudonocardiaceae.Pseudonocardia	1	exact
ASV_1075	Bacteria	Proteobacteria	Alphaproteobacteria	SAR11 clade	Clade I	Clade Ia	Bacteria.Proteobacteria.Alphaproteobacteria.SAR11 clade.Clade I.Clade Ia	1	default.to.1
ASV_350	Bacteria	Proteobacteria	Alphaproteobacteria	Rhodobacterales	Rhodobacteraceae	Ascidiaceihabitans	Bacteria.Proteobacteria.Alphaproteobacteria.Rhodobacterales.Rhodobacteraceae.Ascidiaceihabitans	2.47857	from.family
ASV_2433	Archaea	Crenarchaeota	Nitrososphaeria	Nitrosopumilales	Nitrosopumilaceae		Archaea.Crenarchaeota.Nitrososphaeria.Nitrosopumilales.Nitrosopumilaceae.	1	default.to.1
ASV_2235	Bacteria	Planctomycetota	Planctomycetes	Pirellulales	Pirellulaceae		Bacteria.Planctomycetota.Planctomycetes.Pirellulales.Pirellulaceae.	1	default.to.1
ASV_794	Bacteria	Planctomycetota	Phycisphaerae	Phycisphaerales	Phycisphaeraceae	Urania-1B-19 marine sediment group	Bacteria.Planctomycetota.Phycisphaerae.Phycisphaerales.Phycisphaeraceae.Urania-1B-19 marine sediment group	1	default.to.1
ASV_2157	Bacteria	Proteobacteria	Alphaproteobacteria	SAR11 clade	Clade I	Clade Ib	Bacteria.Proteobacteria.Alphaproteobacteria.SAR11 clade.Clade I.Clade Ib	1	default.to.1
ASV_1154	Bacteria	Proteobacteria	Alphaproteobacteria	Sphingomonadales	Sphingomonadaceae	Novosphingobium	Bacteria.Proteobacteria.Alphaproteobacteria.Sphingomonadales.Sphingomonadaceae.Novosphingobium	1.56841	exact
ASV_2201	Bacteria	Nitrospinota	Nitrospinia	Nitrospinales	Nitrospinaceae	Nitrospina	Bacteria.Nitrospinota.Nitrospinia.Nitrospinales.Nitrospinaceae.Nitrospina	1	exact
ASV_2035	Bacteria	Proteobacteria	Alphaproteobacteria	Rhodospirillales	AEGEAN-169 marine group		Bacteria.Proteobacteria.Alphaproteobacteria.Rhodospirillales.AEGEAN-169 marine group.	2.23562	from.order
ASV_1746	Bacteria	Proteobacteria	Gammaproteobacteria	Pseudomonadales	Marinobacteraceae	Marinobacter	Bacteria.Proteobacteria.Gammaproteobacteria.Pseudomonadales.Marinobacteraceae.Marinobacter	4.73842	exact
ASV_1851	Bacteria	Marinimicrobia (SAR406 clade)					Bacteria.Marinimicrobia (SAR406 clade)....	1	default.to.1
ASV_2660	Bacteria	Proteobacteria	Alphaproteobacteria	Parvibaculales	OCS116 clade		Bacteria.Proteobacteria.Alphaproteobacteria.Parvibaculales.OCS116 clade.	1	default.to.1
ASV_2960	Archaea	Crenarchaeota	Nitrososphaeria	Nitrosopumilales	Nitrosopumilaceae		Archaea.Crenarchaeota.Nitrososphaeria.Nitrosopumilales.Nitrosopumilaceae.	1	default.to.1
ASV_1760	Bacteria	Firmicutes	Bacilli	Lactobacillales	Streptococcaceae	Streptococcus	Bacteria.Firmicutes.Bacilli.Lactobacillales.Streptococcaceae.Streptococcus	5.2592	exact
ASV_2803	Bacteria	Cyanobacteria	Cyanobacteriia	Synechococcales	Cyanobiaceae	Prochlorococcus_MIT9313	Bacteria.Cyanobacteria.Cyanobacteriia.Synechococcales.Cyanobiaceae.Prochlorococcus_MIT9313	1	default.to.1
ASV_304	Bacteria	Bacteroidota	Bacteroidia	Flavobacteriales	NS9 marine group		Bacteria.Bacteroidota.Bacteroidia.Flavobacteriales.NS9 marine group.	1	default.to.1
ASV_2376	Bacteria	Planctomycetota	Planctomycetes	Pirellulales	Pirellulaceae	Rhodopirellula	Bacteria.Planctomycetota.Planctomycetes.Pirellulales.Pirellulaceae.Rhodopirellula	1	exact
ASV_2749	Bacteria	SAR324 clade(Marine group B)					Bacteria.SAR324 clade(Marine group B)....	1	default.to.1
ASV_2267	Archaea	Thermoplasmatota	Thermoplasmata	Marine Group II			Archaea.Thermoplasmatota.Thermoplasmata.Marine Group II..	1	default.to.1
ASV_1930	Bacteria	Bacteroidota	Bacteroidia	Cytophagales	Cyclobacteriaceae	Marinoscillum	Bacteria.Bacteroidota.Bacteroidia.Cytophagales.Cyclobacteriaceae.Marinoscillum	1	exact
ASV_273	Bacteria	Bacteroidota	Bacteroidia	Flavobacteriales	Flavobacteriaceae	Joostella	Bacteria.Bacteroidota.Bacteroidia.Flavobacteriales.Flavobacteriaceae.Joostella	1	default.to.1
ASV_379	Archaea	Crenarchaeota	Nitrososphaeria	Nitrosopumilales	Nitrosopumilaceae		Archaea.Crenarchaeota.Nitrososphaeria.Nitrosopumilales.Nitrosopumilaceae.	1	default.to.1
ASV_2702	Bacteria	Proteobacteria	Alphaproteobacteria	Rhizobiales	Xanthobacteraceae	Rhodopseudomonas	Bacteria.Proteobacteria.Alphaproteobacteria.Rhizobiales.Xanthobacteraceae.Rhodopseudomonas	2.14865	exact
ASV_1568	Bacteria	Proteobacteria	Alphaproteobacteria	AT-s3-44			Bacteria.Proteobacteria.Alphaproteobacteria.AT-s3-44..	1	default.to.1
ASV_2264	Bacteria	Marinimicrobia (SAR406 clade)					Bacteria.Marinimicrobia (SAR406 clade)....	1	default.to.1
ASV_1122	Bacteria	Proteobacteria	Gammaproteobacteria	Burkholderiales	MWH-UniP1 aquatic group		Bacteria.Proteobacteria.Gammaproteobacteria.Burkholderiales.MWH-UniP1 aquatic group.	1	default.to.1
ASV_963	Bacteria	Proteobacteria	Alphaproteobacteria	Rhodobacterales	Rhodobacteraceae		Bacteria.Proteobacteria.Alphaproteobacteria.Rhodobacterales.Rhodobacteraceae.	2.47857	from.order
ASV_1027	Archaea	Crenarchaeota	Nitrososphaeria	Nitrosopumilales	Nitrosopumilaceae	Candidatus Nitrosopelagicus	Archaea.Crenarchaeota.Nitrososphaeria.Nitrosopumilales.Nitrosopumilaceae.Candidatus Nitrosopelagicus	1	default.to.1
ASV_2424	Bacteria	Verrucomicrobiota	Verrucomicrobiae	Arctic97B-4 marine group			Bacteria.Verrucomicrobiota.Verrucomicrobiae.Arctic97B-4 marine group..	1	default.to.1
ASV_218	Archaea	Crenarchaeota	Nitrososphaeria	Marine Benthic Group A			Archaea.Crenarchaeota.Nitrososphaeria.Marine Benthic Group A..	1	default.to.1
ASV_2759	Bacteria	Proteobacteria	Gammaproteobacteria	Legionellales	Legionellaceae		Bacteria.Proteobacteria.Gammaproteobacteria.Legionellales.Legionellaceae.	1.2146	from.order
ASV_1120	Bacteria	Proteobacteria	Gammaproteobacteria	Ga0077536			Bacteria.Proteobacteria.Gammaproteobacteria.Ga0077536..	1	default.to.1
ASV_1914	Bacteria	Proteobacteria	Alphaproteobacteria	SAR11 clade	Clade I	Clade Ib	Bacteria.Proteobacteria.Alphaproteobacteria.SAR11 clade.Clade I.Clade Ib	1	default.to.1
ASV_2785	Bacteria	Proteobacteria	Gammaproteobacteria	Pseudomonadales	Thioglobaceae	SUP05 cluster	Bacteria.Proteobacteria.Gammaproteobacteria.Pseudomonadales.Thioglobaceae.SUP05 cluster	4.73842	from.order
ASV_1937	Bacteria	Proteobacteria	Alphaproteobacteria	SAR11 clade			Bacteria.Proteobacteria.Alphaproteobacteria.SAR11 clade..	1	default.to.1
ASV_1850	Bacteria	Proteobacteria	Gammaproteobacteria	Enterobacterales	Alteromonadaceae	Alteromonas	Bacteria.Proteobacteria.Gammaproteobacteria.Enterobacterales.Alteromonadaceae.Alteromonas	7.06714	exact
ASV_2144	Bacteria	Proteobacteria	Alphaproteobacteria	SAR11 clade	Clade II		Bacteria.Proteobacteria.Alphaproteobacteria.SAR11 clade.Clade II.	1	default.to.1
ASV_2475	Archaea	Crenarchaeota	Nitrososphaeria	Nitrosopumilales	Nitrosopumilaceae		Archaea.Crenarchaeota.Nitrososphaeria.Nitrosopumilales.Nitrosopumilaceae.	1	default.to.1
ASV_1258	Bacteria	Proteobacteria	Gammaproteobacteria	Pseudomonadales	SAR86 clade		Bacteria.Proteobacteria.Gammaproteobacteria.Pseudomonadales.SAR86 clade.	4.73842	from.order
ASV_1340	Bacteria	Proteobacteria	Alphaproteobacteria	Rhodobacterales	Rhodobacteraceae		Bacteria.Proteobacteria.Alphaproteobacteria.Rhodobacterales.Rhodobacteraceae.	2.47857	from.order
ASV_2629	Bacteria	Proteobacteria	Gammaproteobacteria	Pseudomonadales	Saccharospirillaceae	Oleibacter	Bacteria.Proteobacteria.Gammaproteobacteria.Pseudomonadales.Saccharospirillaceae.Oleibacter	4.73842	exact
ASV_1943	Bacteria	Proteobacteria	Alphaproteobacteria	SAR11 clade	Clade I	Clade Ib	Bacteria.Proteobacteria.Alphaproteobacteria.SAR11 clade.Clade I.Clade Ib	1	default.to.1
ASV_1344	Bacteria	Proteobacteria	Alphaproteobacteria	Rickettsiales	S25-593		Bacteria.Proteobacteria.Alphaproteobacteria.Rickettsiales.S25-593.	1	from.order
ASV_2918	Bacteria	Chloroflexi	Dehalococcoidia	SAR202 clade			Bacteria.Chloroflexi.Dehalococcoidia.SAR202 clade..	1	default.to.1
ASV_2336	Bacteria	Marinimicrobia (SAR406 clade)					Bacteria.Marinimicrobia (SAR406 clade)....	1	default.to.1
ASV_2816	Bacteria	Marinimicrobia (SAR406 clade)					Bacteria.Marinimicrobia (SAR406 clade)....	1	default.to.1
ASV_246	Bacteria	Proteobacteria	Alphaproteobacteria	SAR11 clade	Clade II		Bacteria.Proteobacteria.Alphaproteobacteria.SAR11 clade.Clade II.	1	default.to.1
ASV_2548	Archaea	Crenarchaeota	Nitrososphaeria	Nitrosopumilales	Nitrosopumilaceae		Archaea.Crenarchaeota.Nitrososphaeria.Nitrosopumilales.Nitrosopumilaceae.	1	default.to.1
ASV_2896	Bacteria	Actinobacteriota	Acidimicrobiia	Microtrichales	Microtrichaceae	Sva0996 marine group	Bacteria.Actinobacteriota.Acidimicrobiia.Microtrichales.Microtrichaceae.Sva0996 marine group	1	default.to.1
ASV_529	Bacteria	SAR324 clade(Marine group B)					Bacteria.SAR324 clade(Marine group B)....	1	default.to.1
ASV_2778	Bacteria	Proteobacteria	Gammaproteobacteria	HgCo23			Bacteria.Proteobacteria.Gammaproteobacteria.HgCo23..	1	default.to.1
ASV_2745	Bacteria	Actinobacteriota	Acidimicrobiia	Actinomarinales	Actinomarinaceae	Candidatus Actinomarina	Bacteria.Actinobacteriota.Acidimicrobiia.Actinomarinales.Actinomarinaceae.Candidatus Actinomarina	1	default.to.1
ASV_410	Bacteria	Planctomycetota	Planctomycetes	Pirellulales	Pirellulaceae		Bacteria.Planctomycetota.Planctomycetes.Pirellulales.Pirellulaceae.	1	default.to.1
ASV_1454	Archaea	Thermoplasmatota	Thermoplasmata	Marine Group III			Archaea.Thermoplasmatota.Thermoplasmata.Marine Group III..	1	default.to.1
ASV_3073	Archaea	Thermoplasmatota	Thermoplasmata	Marine Group II			Archaea.Thermoplasmatota.Thermoplasmata.Marine Group II..	1	default.to.1
ASV_3074	Bacteria	Nitrospinota	P9X2b3D02				Bacteria.Nitrospinota.P9X2b3D02...	1	default.to.1
ASV_1587	Bacteria	Proteobacteria	Alphaproteobacteria	AT-s3-44			Bacteria.Proteobacteria.Alphaproteobacteria.AT-s3-44..	1	default.to.1
ASV_2946	Archaea	Crenarchaeota	Nitrososphaeria	Nitrosopumilales	Nitrosopumilaceae		Archaea.Crenarchaeota.Nitrososphaeria.Nitrosopumilales.Nitrosopumilaceae.	1	default.to.1
ASV_724	Bacteria	Proteobacteria	Alphaproteobacteria	Parvibaculales	PS1 clade		Bacteria.Proteobacteria.Alphaproteobacteria.Parvibaculales.PS1 clade.	1	default.to.1
ASV_2117	Bacteria	Proteobacteria	Alphaproteobacteria	Defluviicoccales			Bacteria.Proteobacteria.Alphaproteobacteria.Defluviicoccales..	1	default.to.1
ASV_2823	Bacteria	Myxococcota	Myxococcia	Myxococcales	Myxococcaceae	P3OB-42	Bacteria.Myxococcota.Myxococcia.Myxococcales.Myxococcaceae.P3OB-42	1	default.to.1
ASV_1255	Archaea	Crenarchaeota	Nitrososphaeria	Nitrosopumilales	Nitrosopumilaceae		Archaea.Crenarchaeota.Nitrososphaeria.Nitrosopumilales.Nitrosopumilaceae.	1	default.to.1
ASV_1000	Bacteria	Proteobacteria	Alphaproteobacteria	Micavibrionales	Micavibrionaceae		Bacteria.Proteobacteria.Alphaproteobacteria.Micavibrionales.Micavibrionaceae.	1	default.to.1
ASV_1314	Bacteria	Nitrospinota	Nitrospinia	Nitrospinales	Nitrospinaceae	Nitrospina	Bacteria.Nitrospinota.Nitrospinia.Nitrospinales.Nitrospinaceae.Nitrospina	1	exact
ASV_2806	Bacteria	Margulisbacteria					Bacteria.Margulisbacteria....	1	default.to.1
ASV_568	Bacteria	Proteobacteria	Gammaproteobacteria	Pseudomonadales	SAR86 clade		Bacteria.Proteobacteria.Gammaproteobacteria.Pseudomonadales.SAR86 clade.	4.73842	from.order
ASV_192	Bacteria	Bacteroidota	Bacteroidia	Flavobacteriales	Flavobacteriaceae	NS5 marine group	Bacteria.Bacteroidota.Bacteroidia.Flavobacteriales.Flavobacteriaceae.NS5 marine group	1	default.to.1
ASV_1262	Bacteria	Chloroflexi	Dehalococcoidia	SAR202 clade			Bacteria.Chloroflexi.Dehalococcoidia.SAR202 clade..	1	default.to.1
ASV_1895	Bacteria	Proteobacteria	Alphaproteobacteria	Rhodospirillales	Magnetospiraceae		Bacteria.Proteobacteria.Alphaproteobacteria.Rhodospirillales.Magnetospiraceae.	2.23562	from.order
ASV_3109	Bacteria	Bacteroidota	Bacteroidia	Flavobacteriales	NS9 marine group		Bacteria.Bacteroidota.Bacteroidia.Flavobacteriales.NS9 marine group.	1	default.to.1
ASV_816	Bacteria	Proteobacteria	Alphaproteobacteria	Rhodobacterales	Rhodobacteraceae		Bacteria.Proteobacteria.Alphaproteobacteria.Rhodobacterales.Rhodobacteraceae.	2.47857	from.order
ASV_370	Bacteria	Planctomycetota	Phycisphaerae	Phycisphaerales	Phycisphaeraceae	JL-ETNP-F27	Bacteria.Planctomycetota.Phycisphaerae.Phycisphaerales.Phycisphaeraceae.JL-ETNP-F27	1	default.to.1
ASV_535	Bacteria	Bacteroidota	Bacteroidia	Flavobacteriales	Flavobacteriaceae	NS2b marine group	Bacteria.Bacteroidota.Bacteroidia.Flavobacteriales.Flavobacteriaceae.NS2b marine group	1	default.to.1
ASV_2572	Bacteria	Proteobacteria	Alphaproteobacteria	SAR11 clade	Clade IV		Bacteria.Proteobacteria.Alphaproteobacteria.SAR11 clade.Clade IV.	1	default.to.1
ASV_348	Archaea	Thermoplasmatota	Thermoplasmata	Marine Group III			Archaea.Thermoplasmatota.Thermoplasmata.Marine Group III..	1	default.to.1
ASV_1291	Bacteria	Bacteroidota	Bacteroidia	Flavobacteriales	Flavobacteriaceae	Flavobacterium	Bacteria.Bacteroidota.Bacteroidia.Flavobacteriales.Flavobacteriaceae.Flavobacterium	1	exact
ASV_559	Archaea	Crenarchaeota	Nitrososphaeria	Nitrosopumilales	Nitrosopumilaceae		Archaea.Crenarchaeota.Nitrososphaeria.Nitrosopumilales.Nitrosopumilaceae.	1	default.to.1
ASV_1652	Bacteria	Proteobacteria	Alphaproteobacteria	Rhodospirillales	AEGEAN-169 marine group		Bacteria.Proteobacteria.Alphaproteobacteria.Rhodospirillales.AEGEAN-169 marine group.	2.23562	from.order
ASV_2735	Archaea	Crenarchaeota	Nitrososphaeria	Nitrosopumilales	Nitrosopumilaceae		Archaea.Crenarchaeota.Nitrososphaeria.Nitrosopumilales.Nitrosopumilaceae.	1	default.to.1
ASV_1045	Bacteria	Bacteroidota	Bacteroidia	Flavobacteriales	Flavobacteriaceae	NS4 marine group	Bacteria.Bacteroidota.Bacteroidia.Flavobacteriales.Flavobacteriaceae.NS4 marine group	1	default.to.1
ASV_1119	Bacteria	Proteobacteria	Alphaproteobacteria	SAR11 clade	Clade I	Clade Ib	Bacteria.Proteobacteria.Alphaproteobacteria.SAR11 clade.Clade I.Clade Ib	1	default.to.1
ASV_1151	Bacteria	Proteobacteria	Alphaproteobacteria	SAR11 clade	Clade I	Clade Ib	Bacteria.Proteobacteria.Alphaproteobacteria.SAR11 clade.Clade I.Clade Ib	1	default.to.1
ASV_2696	Bacteria	Verrucomicrobiota	Verrucomicrobiae	Arctic97B-4 marine group			Bacteria.Verrucomicrobiota.Verrucomicrobiae.Arctic97B-4 marine group..	1	default.to.1
ASV_265	Bacteria	Bacteroidota	Bacteroidia	Cytophagales	Spirosomaceae	Rhabdobacter	Bacteria.Bacteroidota.Bacteroidia.Cytophagales.Spirosomaceae.Rhabdobacter	1	exact
ASV_580	Bacteria	Bacteroidota	Bacteroidia	Flavobacteriales	Flavobacteriaceae	NS4 marine group	Bacteria.Bacteroidota.Bacteroidia.Flavobacteriales.Flavobacteriaceae.NS4 marine group	1	default.to.1
ASV_325	Bacteria	Proteobacteria	Alphaproteobacteria	Sphingomonadales	Sphingomonadaceae	Erythrobacter	Bacteria.Proteobacteria.Alphaproteobacteria.Sphingomonadales.Sphingomonadaceae.Erythrobacter	1.56841	exact
ASV_1791	Bacteria	Actinobacteriota	Acidimicrobiia	Microtrichales	Microtrichaceae	Sva0996 marine group	Bacteria.Actinobacteriota.Acidimicrobiia.Microtrichales.Microtrichaceae.Sva0996 marine group	1	default.to.1
ASV_1074	Bacteria	Proteobacteria	Alphaproteobacteria	SAR11 clade	Clade II		Bacteria.Proteobacteria.Alphaproteobacteria.SAR11 clade.Clade II.	1	default.to.1
ASV_2722	Archaea	Crenarchaeota	Nitrososphaeria	Nitrosopumilales	Nitrosopumilaceae		Archaea.Crenarchaeota.Nitrososphaeria.Nitrosopumilales.Nitrosopumilaceae.	1	default.to.1
ASV_1296	Bacteria	Proteobacteria	Alphaproteobacteria	Defluviicoccales			Bacteria.Proteobacteria.Alphaproteobacteria.Defluviicoccales..	1	default.to.1
ASV_1096	Bacteria	Proteobacteria	Alphaproteobacteria	Rhodospirillales	AEGEAN-169 marine group		Bacteria.Proteobacteria.Alphaproteobacteria.Rhodospirillales.AEGEAN-169 marine group.	2.23562	from.order
ASV_1058	Bacteria	Proteobacteria	Gammaproteobacteria	Salinisphaerales	Salinisphaeraceae	Salinisphaera	Bacteria.Proteobacteria.Gammaproteobacteria.Salinisphaerales.Salinisphaeraceae.Salinisphaera	1	exact
ASV_2754	Bacteria	Proteobacteria	Alphaproteobacteria	Parvibaculales	OCS116 clade		Bacteria.Proteobacteria.Alphaproteobacteria.Parvibaculales.OCS116 clade.	1	default.to.1
ASV_2045	Bacteria	Bacteroidota	Bacteroidia	Flavobacteriales	NS7 marine group		Bacteria.Bacteroidota.Bacteroidia.Flavobacteriales.NS7 marine group.	1	default.to.1
ASV_2425	Bacteria	Marinimicrobia (SAR406 clade)					Bacteria.Marinimicrobia (SAR406 clade)....	1	default.to.1
ASV_1111	Archaea	Thermoplasmatota	Thermoplasmata	Marine Group II			Archaea.Thermoplasmatota.Thermoplasmata.Marine Group II..	1	default.to.1
ASV_3155	Bacteria	Proteobacteria	Gammaproteobacteria	Coxiellales	Coxiellaceae	Coxiella	Bacteria.Proteobacteria.Gammaproteobacteria.Coxiellales.Coxiellaceae.Coxiella	1	exact
ASV_3218	Archaea	Nanoarchaeota	Nanoarchaeia	Woesearchaeales	SCGC AAA011-D5		Archaea.Nanoarchaeota.Nanoarchaeia.Woesearchaeales.SCGC AAA011-D5.	1	default.to.1
ASV_2765	Bacteria	Proteobacteria	Gammaproteobacteria	HOC36			Bacteria.Proteobacteria.Gammaproteobacteria.HOC36..	1	default.to.1
ASV_1326	Bacteria	Proteobacteria	Alphaproteobacteria	SAR11 clade	Clade I	Clade Ib	Bacteria.Proteobacteria.Alphaproteobacteria.SAR11 clade.Clade I.Clade Ib	1	default.to.1
ASV_1489	Bacteria	Proteobacteria	Gammaproteobacteria	HgCo23			Bacteria.Proteobacteria.Gammaproteobacteria.HgCo23..	1	default.to.1
ASV_391	Bacteria	Planctomycetota	Planctomycetes	Pirellulales	Pirellulaceae	Pirellula	Bacteria.Planctomycetota.Planctomycetes.Pirellulales.Pirellulaceae.Pirellula	1	default.to.1
ASV_2444	Archaea	Crenarchaeota	Nitrososphaeria	Nitrosopumilales	Nitrosopumilaceae		Archaea.Crenarchaeota.Nitrososphaeria.Nitrosopumilales.Nitrosopumilaceae.	1	default.to.1
ASV_1385	Bacteria	Bacteroidota	Bacteroidia	Flavobacteriales	Flavobacteriaceae	NS5 marine group	Bacteria.Bacteroidota.Bacteroidia.Flavobacteriales.Flavobacteriaceae.NS5 marine group	1	default.to.1
ASV_3017	Bacteria	Proteobacteria	Gammaproteobacteria	Pseudomonadales	SAR86 clade		Bacteria.Proteobacteria.Gammaproteobacteria.Pseudomonadales.SAR86 clade.	4.73842	from.order
ASV_3237	Bacteria	Proteobacteria	Alphaproteobacteria	SAR11 clade	Clade I	Clade Ib	Bacteria.Proteobacteria.Alphaproteobacteria.SAR11 clade.Clade I.Clade Ib	1	default.to.1
ASV_1118	Bacteria	Proteobacteria	Alphaproteobacteria	SAR11 clade	Clade I	Clade Ib	Bacteria.Proteobacteria.Alphaproteobacteria.SAR11 clade.Clade I.Clade Ib	1	default.to.1
ASV_1218	Archaea	Crenarchaeota	Nitrososphaeria	Nitrosopumilales	Nitrosopumilaceae		Archaea.Crenarchaeota.Nitrososphaeria.Nitrosopumilales.Nitrosopumilaceae.	1	default.to.1
ASV_2866	Bacteria	Bacteroidota	Bacteroidia	Flavobacteriales	Flavobacteriaceae	NS5 marine group	Bacteria.Bacteroidota.Bacteroidia.Flavobacteriales.Flavobacteriaceae.NS5 marine group	1	default.to.1
ASV_3255	Bacteria	Nitrospinota	P9X2b3D02				Bacteria.Nitrospinota.P9X2b3D02...	1	default.to.1
ASV_2730	Bacteria	Proteobacteria	Alphaproteobacteria	SAR11 clade			Bacteria.Proteobacteria.Alphaproteobacteria.SAR11 clade..	1	default.to.1
ASV_3263	Bacteria	Marinimicrobia (SAR406 clade)					Bacteria.Marinimicrobia (SAR406 clade)....	1	default.to.1
ASV_542	Bacteria	Gemmatimonadota	BD2-11 terrestrial group				Bacteria.Gemmatimonadota.BD2-11 terrestrial group...	1	default.to.1
ASV_3269	Bacteria	Gemmatimonadota	BD2-11 terrestrial group				Bacteria.Gemmatimonadota.BD2-11 terrestrial group...	1	default.to.1
ASV_2011	Bacteria	Proteobacteria	Alphaproteobacteria	SAR11 clade	Clade I	Clade Ib	Bacteria.Proteobacteria.Alphaproteobacteria.SAR11 clade.Clade I.Clade Ib	1	default.to.1
ASV_2740	Bacteria	Proteobacteria	Alphaproteobacteria	Rhodospirillales	Magnetospiraceae		Bacteria.Proteobacteria.Alphaproteobacteria.Rhodospirillales.Magnetospiraceae.	2.23562	from.order
ASV_2922	Bacteria	Marinimicrobia (SAR406 clade)					Bacteria.Marinimicrobia (SAR406 clade)....	1	default.to.1
ASV_657	Bacteria	Marinimicrobia (SAR406 clade)					Bacteria.Marinimicrobia (SAR406 clade)....	1	default.to.1
ASV_696	Archaea	Crenarchaeota	Nitrososphaeria	Nitrosopumilales	Nitrosopumilaceae		Archaea.Crenarchaeota.Nitrososphaeria.Nitrosopumilales.Nitrosopumilaceae.	1	default.to.1
ASV_2457	Bacteria	Actinobacteriota	Acidimicrobiia	Microtrichales	Microtrichaceae	Sva0996 marine group	Bacteria.Actinobacteriota.Acidimicrobiia.Microtrichales.Microtrichaceae.Sva0996 marine group	1	default.to.1
ASV_2025	Archaea	Crenarchaeota	Nitrososphaeria	Nitrosopumilales	Nitrosopumilaceae		Archaea.Crenarchaeota.Nitrososphaeria.Nitrosopumilales.Nitrosopumilaceae.	1	default.to.1
ASV_644	Bacteria	Proteobacteria	Gammaproteobacteria	Thiotrichales	Thiotrichaceae		Bacteria.Proteobacteria.Gammaproteobacteria.Thiotrichales.Thiotrichaceae.	2.89422	from.order
ASV_2205	Bacteria	Actinobacteriota	Acidimicrobiia	Microtrichales	Microtrichaceae	Sva0996 marine group	Bacteria.Actinobacteriota.Acidimicrobiia.Microtrichales.Microtrichaceae.Sva0996 marine group	1	default.to.1
ASV_513	Archaea	Crenarchaeota	Nitrososphaeria	Nitrosopumilales	Nitrosopumilaceae	Candidatus Nitrosopumilus	Archaea.Crenarchaeota.Nitrososphaeria.Nitrosopumilales.Nitrosopumilaceae.Candidatus Nitrosopumilus	1	default.to.1
ASV_881	Bacteria	Bacteroidota	Bacteroidia	Flavobacteriales	Flavobacteriaceae	Jejudonia	Bacteria.Bacteroidota.Bacteroidia.Flavobacteriales.Flavobacteriaceae.Jejudonia	1	default.to.1
ASV_2824	Archaea	Thermoplasmatota	Thermoplasmata	Marine Group II			Archaea.Thermoplasmatota.Thermoplasmata.Marine Group II..	1	default.to.1
ASV_2804	Bacteria	Proteobacteria	Gammaproteobacteria	Pseudomonadales	SAR86 clade		Bacteria.Proteobacteria.Gammaproteobacteria.Pseudomonadales.SAR86 clade.	4.73842	from.order
ASV_1451	Bacteria	Proteobacteria	Gammaproteobacteria	Pseudomonadales	Thioglobaceae	SUP05 cluster	Bacteria.Proteobacteria.Gammaproteobacteria.Pseudomonadales.Thioglobaceae.SUP05 cluster	4.73842	from.order
ASV_1597	Bacteria	Cyanobacteria	Cyanobacteriia	Synechococcales	Cyanobiaceae	Prochlorococcus_MIT9313	Bacteria.Cyanobacteria.Cyanobacteriia.Synechococcales.Cyanobiaceae.Prochlorococcus_MIT9313	1	default.to.1
ASV_345	Bacteria	Bacteroidota	Bacteroidia	Flavobacteriales	Flavobacteriaceae	Ulvibacter	Bacteria.Bacteroidota.Bacteroidia.Flavobacteriales.Flavobacteriaceae.Ulvibacter	1	default.to.1
ASV_1033	Archaea	Thermoplasmatota	Thermoplasmata	Marine Group II			Archaea.Thermoplasmatota.Thermoplasmata.Marine Group II..	1	default.to.1
ASV_1295	Bacteria	Marinimicrobia (SAR406 clade)					Bacteria.Marinimicrobia (SAR406 clade)....	1	default.to.1
ASV_2726	Bacteria	Nitrospinota	Nitrospinia	Nitrospinales	Nitrospinaceae	Nitrospina	Bacteria.Nitrospinota.Nitrospinia.Nitrospinales.Nitrospinaceae.Nitrospina	1	exact
ASV_1430	Bacteria	Marinimicrobia (SAR406 clade)					Bacteria.Marinimicrobia (SAR406 clade)....	1	default.to.1
ASV_2066	Bacteria	Bacteroidota	Bacteroidia	Flavobacteriales	Cryomorphaceae		Bacteria.Bacteroidota.Bacteroidia.Flavobacteriales.Cryomorphaceae.	1	default.to.1
ASV_1737	Bacteria	Proteobacteria	Alphaproteobacteria	SAR11 clade	Clade II		Bacteria.Proteobacteria.Alphaproteobacteria.SAR11 clade.Clade II.	1	default.to.1
ASV_998	Archaea	Crenarchaeota	Nitrososphaeria	Nitrosopumilales	Nitrosopumilaceae		Archaea.Crenarchaeota.Nitrososphaeria.Nitrosopumilales.Nitrosopumilaceae.	1	default.to.1
ASV_3230	Archaea	Crenarchaeota	Nitrososphaeria	Nitrosopumilales	Nitrosopumilaceae		Archaea.Crenarchaeota.Nitrososphaeria.Nitrosopumilales.Nitrosopumilaceae.	1	default.to.1
ASV_1677	Archaea	Crenarchaeota	Nitrososphaeria	Nitrosopumilales	Nitrosopumilaceae		Archaea.Crenarchaeota.Nitrososphaeria.Nitrosopumilales.Nitrosopumilaceae.	1	default.to.1
ASV_2723	Bacteria	Nitrospinota	Nitrospinia	Nitrospinales	Nitrospinaceae	Nitrospina	Bacteria.Nitrospinota.Nitrospinia.Nitrospinales.Nitrospinaceae.Nitrospina	1	exact
ASV_306	Bacteria	Planctomycetota	Phycisphaerae	Phycisphaerales	Phycisphaeraceae	JL-ETNP-F27	Bacteria.Planctomycetota.Phycisphaerae.Phycisphaerales.Phycisphaeraceae.JL-ETNP-F27	1	default.to.1
ASV_1970	Archaea	Crenarchaeota	Nitrososphaeria	Nitrosopumilales	Nitrosopumilaceae		Archaea.Crenarchaeota.Nitrososphaeria.Nitrosopumilales.Nitrosopumilaceae.	1	default.to.1
ASV_2313	Archaea	Crenarchaeota	Nitrososphaeria	Nitrosopumilales	Nitrosopumilaceae		Archaea.Crenarchaeota.Nitrososphaeria.Nitrosopumilales.Nitrosopumilaceae.	1	default.to.1
ASV_3225	Bacteria	Planctomycetota	Planctomycetes	Planctomycetales	Gimesiaceae		Bacteria.Planctomycetota.Planctomycetes.Planctomycetales.Gimesiaceae.	1	default.to.1
ASV_624	Archaea	Crenarchaeota	Nitrososphaeria	Nitrosopumilales	Nitrosopumilaceae	Candidatus Nitrosopelagicus	Archaea.Crenarchaeota.Nitrososphaeria.Nitrosopumilales.Nitrosopumilaceae.Candidatus Nitrosopelagicus	1	default.to.1
ASV_2699	Bacteria	Proteobacteria	Alphaproteobacteria	SAR11 clade			Bacteria.Proteobacteria.Alphaproteobacteria.SAR11 clade..	1	default.to.1
ASV_1936	Bacteria	Verrucomicrobiota	Lentisphaeria	Victivallales	Arctic95B-14		Bacteria.Verrucomicrobiota.Lentisphaeria.Victivallales.Arctic95B-14.	1	default.to.1
ASV_1302	Bacteria	Proteobacteria	Alphaproteobacteria	SAR11 clade	Clade II		Bacteria.Proteobacteria.Alphaproteobacteria.SAR11 clade.Clade II.	1	default.to.1
ASV_3126	Archaea	Crenarchaeota	Nitrososphaeria	Nitrosopumilales	Nitrosopumilaceae		Archaea.Crenarchaeota.Nitrososphaeria.Nitrosopumilales.Nitrosopumilaceae.	1	default.to.1
ASV_2510	Bacteria	Proteobacteria	Alphaproteobacteria	Puniceispirillales	SAR116 clade		Bacteria.Proteobacteria.Alphaproteobacteria.Puniceispirillales.SAR116 clade.	1	default.to.1
ASV_744	Archaea	Crenarchaeota	Nitrososphaeria	Marine Benthic Group A			Archaea.Crenarchaeota.Nitrososphaeria.Marine Benthic Group A..	1	default.to.1
ASV_1235	Archaea	Crenarchaeota	Nitrososphaeria	Nitrosopumilales	Nitrosopumilaceae		Archaea.Crenarchaeota.Nitrososphaeria.Nitrosopumilales.Nitrosopumilaceae.	1	default.to.1
ASV_3067	Bacteria	Planctomycetota	Pla3 lineage				Bacteria.Planctomycetota.Pla3 lineage...	1	default.to.1
ASV_787	Bacteria	Bacteroidota	Bacteroidia	Flavobacteriales	Flavobacteriaceae	Pseudofulvibacter	Bacteria.Bacteroidota.Bacteroidia.Flavobacteriales.Flavobacteriaceae.Pseudofulvibacter	1	exact
ASV_1283	Bacteria	Bacteroidota	Bacteroidia	Flavobacteriales	Flavobacteriaceae	NS2b marine group	Bacteria.Bacteroidota.Bacteroidia.Flavobacteriales.Flavobacteriaceae.NS2b marine group	1	default.to.1
ASV_663	Bacteria	Proteobacteria	Gammaproteobacteria	Pseudomonadales	Spongiibacteraceae	Zhongshania	Bacteria.Proteobacteria.Gammaproteobacteria.Pseudomonadales.Spongiibacteraceae.Zhongshania	4.73842	exact
ASV_2672	Archaea	Crenarchaeota	Nitrososphaeria	Nitrosopumilales	Nitrosopumilaceae	Candidatus Nitrosopumilus	Archaea.Crenarchaeota.Nitrososphaeria.Nitrosopumilales.Nitrosopumilaceae.Candidatus Nitrosopumilus	1	default.to.1
ASV_662	Bacteria	Proteobacteria	Alphaproteobacteria	Rickettsiales	S25-593		Bacteria.Proteobacteria.Alphaproteobacteria.Rickettsiales.S25-593.	1	from.order
ASV_463	Archaea	Crenarchaeota	Nitrososphaeria	Nitrosopumilales	Nitrosopumilaceae		Archaea.Crenarchaeota.Nitrososphaeria.Nitrosopumilales.Nitrosopumilaceae.	1	default.to.1
ASV_2114	Bacteria	Marinimicrobia (SAR406 clade)					Bacteria.Marinimicrobia (SAR406 clade)....	1	default.to.1
ASV_1311	Bacteria	Proteobacteria	Alphaproteobacteria	SAR11 clade	Clade II		Bacteria.Proteobacteria.Alphaproteobacteria.SAR11 clade.Clade II.	1	default.to.1
ASV_1217	Bacteria	Proteobacteria	Alphaproteobacteria	Rhodospirillales	Magnetospiraceae	Magnetospira	Bacteria.Proteobacteria.Alphaproteobacteria.Rhodospirillales.Magnetospiraceae.Magnetospira	2.23562	from.order
ASV_3240	Bacteria	Proteobacteria	Gammaproteobacteria	Pseudomonadales	Cellvibrionaceae	Gilvimarinus	Bacteria.Proteobacteria.Gammaproteobacteria.Pseudomonadales.Cellvibrionaceae.Gilvimarinus	4.73842	from.order
ASV_2611	Bacteria	Bacteroidota	Bacteroidia	Flavobacteriales	Flavobacteriaceae	NS5 marine group	Bacteria.Bacteroidota.Bacteroidia.Flavobacteriales.Flavobacteriaceae.NS5 marine group	1	default.to.1
ASV_1638	Bacteria	Marinimicrobia (SAR406 clade)					Bacteria.Marinimicrobia (SAR406 clade)....	1	default.to.1
ASV_837	Bacteria	Marinimicrobia (SAR406 clade)					Bacteria.Marinimicrobia (SAR406 clade)....	1	default.to.1
ASV_1199	Bacteria	Proteobacteria	Alphaproteobacteria	Sphingomonadales	Sphingomonadaceae	Altererythrobacter	Bacteria.Proteobacteria.Alphaproteobacteria.Sphingomonadales.Sphingomonadaceae.Altererythrobacter	1.56841	exact
ASV_2008	Bacteria	Planctomycetota	OM190				Bacteria.Planctomycetota.OM190...	1	default.to.1
ASV_3199	Bacteria	Proteobacteria	Alphaproteobacteria	SAR11 clade	Clade II		Bacteria.Proteobacteria.Alphaproteobacteria.SAR11 clade.Clade II.	1	default.to.1
ASV_1371	Bacteria	Marinimicrobia (SAR406 clade)					Bacteria.Marinimicrobia (SAR406 clade)....	1	default.to.1
ASV_2757	Bacteria	Proteobacteria	Alphaproteobacteria	SAR11 clade	Clade I	Clade Ib	Bacteria.Proteobacteria.Alphaproteobacteria.SAR11 clade.Clade I.Clade Ib	1	default.to.1
ASV_1812	Archaea	Thermoplasmatota	Thermoplasmata	Marine Group II			Archaea.Thermoplasmatota.Thermoplasmata.Marine Group II..	1	default.to.1
ASV_2938	Bacteria	Planctomycetota	Planctomycetes	Pirellulales	Pirellulaceae		Bacteria.Planctomycetota.Planctomycetes.Pirellulales.Pirellulaceae.	1	default.to.1
ASV_3163	Bacteria	Cyanobacteria	Cyanobacteriia	Synechococcales	Cyanobiaceae	Prochlorococcus_MIT9313	Bacteria.Cyanobacteria.Cyanobacteriia.Synechococcales.Cyanobiaceae.Prochlorococcus_MIT9313	1	default.to.1
ASV_1508	Bacteria	Proteobacteria	Gammaproteobacteria	Pseudomonadales	Halieaceae	OM60(NOR5) clade	Bacteria.Proteobacteria.Gammaproteobacteria.Pseudomonadales.Halieaceae.OM60(NOR5) clade	4.73842	from.order
ASV_3381	Bacteria	Marinimicrobia (SAR406 clade)					Bacteria.Marinimicrobia (SAR406 clade)....	1	default.to.1
ASV_1347	Bacteria	Proteobacteria	Alphaproteobacteria	SAR11 clade	Clade I	Clade Ib	Bacteria.Proteobacteria.Alphaproteobacteria.SAR11 clade.Clade I.Clade Ib	1	default.to.1
ASV_2905	Bacteria	Cyanobacteria	Cyanobacteriia	Synechococcales	Cyanobiaceae		Bacteria.Cyanobacteria.Cyanobacteriia.Synechococcales.Cyanobiaceae.	1	default.to.1
ASV_721	Bacteria	Bacteroidota	Bacteroidia	Flavobacteriales	Flavobacteriaceae	NS4 marine group	Bacteria.Bacteroidota.Bacteroidia.Flavobacteriales.Flavobacteriaceae.NS4 marine group	1	default.to.1
ASV_1461	Bacteria	Cyanobacteria	Cyanobacteriia	Synechococcales	Cyanobiaceae	Prochlorococcus_MIT9313	Bacteria.Cyanobacteria.Cyanobacteriia.Synechococcales.Cyanobiaceae.Prochlorococcus_MIT9313	1	default.to.1
ASV_3416	Bacteria	Proteobacteria	Alphaproteobacteria	Rhodospirillales	Magnetospiraceae		Bacteria.Proteobacteria.Alphaproteobacteria.Rhodospirillales.Magnetospiraceae.	2.23562	from.order
ASV_560	Archaea	Crenarchaeota	Nitrososphaeria	Nitrosopumilales	Nitrosopumilaceae		Archaea.Crenarchaeota.Nitrososphaeria.Nitrosopumilales.Nitrosopumilaceae.	1	default.to.1
ASV_1056	Bacteria	Proteobacteria	Gammaproteobacteria	Enterobacterales	Idiomarinaceae	Idiomarina	Bacteria.Proteobacteria.Gammaproteobacteria.Enterobacterales.Idiomarinaceae.Idiomarina	7.06714	exact
ASV_1620	Bacteria	Proteobacteria	Gammaproteobacteria	Pseudomonadales	SAR86 clade		Bacteria.Proteobacteria.Gammaproteobacteria.Pseudomonadales.SAR86 clade.	4.73842	from.order
ASV_305	Bacteria	Verrucomicrobiota	Verrucomicrobiae	Arctic97B-4 marine group			Bacteria.Verrucomicrobiota.Verrucomicrobiae.Arctic97B-4 marine group..	1	default.to.1
ASV_1225	Bacteria	Bacteroidota	Bacteroidia	Cytophagales	Cyclobacteriaceae	Marinoscillum	Bacteria.Bacteroidota.Bacteroidia.Cytophagales.Cyclobacteriaceae.Marinoscillum	1	exact
ASV_936	Bacteria	Proteobacteria	Alphaproteobacteria	Rhodobacterales	Rhodobacteraceae	Ascidiaceihabitans	Bacteria.Proteobacteria.Alphaproteobacteria.Rhodobacterales.Rhodobacteraceae.Ascidiaceihabitans	2.47857	from.family
ASV_1898	Bacteria	Cyanobacteria	Cyanobacteriia	Synechococcales	Cyanobiaceae	Synechococcus CC9902	Bacteria.Cyanobacteria.Cyanobacteriia.Synechococcales.Cyanobiaceae.Synechococcus CC9902	1	default.to.1
ASV_3374	Bacteria	Marinimicrobia (SAR406 clade)					Bacteria.Marinimicrobia (SAR406 clade)....	1	default.to.1
ASV_2760	Bacteria	Proteobacteria	Alphaproteobacteria	SAR11 clade	Clade II		Bacteria.Proteobacteria.Alphaproteobacteria.SAR11 clade.Clade II.	1	default.to.1
ASV_2060	Archaea	Crenarchaeota	Nitrososphaeria	Nitrosopumilales	Nitrosopumilaceae		Archaea.Crenarchaeota.Nitrososphaeria.Nitrosopumilales.Nitrosopumilaceae.	1	default.to.1
ASV_3393	Archaea	Crenarchaeota	Nitrososphaeria	Nitrosopumilales	Nitrosopumilaceae		Archaea.Crenarchaeota.Nitrososphaeria.Nitrosopumilales.Nitrosopumilaceae.	1	default.to.1
ASV_1203	Bacteria	Marinimicrobia (SAR406 clade)					Bacteria.Marinimicrobia (SAR406 clade)....	1	default.to.1
ASV_1044	Archaea	Thermoplasmatota	Thermoplasmata	Marine Group III			Archaea.Thermoplasmatota.Thermoplasmata.Marine Group III..	1	default.to.1
ASV_812	Bacteria	Marinimicrobia (SAR406 clade)					Bacteria.Marinimicrobia (SAR406 clade)....	1	default.to.1
ASV_516	Bacteria	Proteobacteria	Gammaproteobacteria	Pseudomonadales	Porticoccaceae	SAR92 clade	Bacteria.Proteobacteria.Gammaproteobacteria.Pseudomonadales.Porticoccaceae.SAR92 clade	4.73842	from.order
ASV_953	Bacteria	Gemmatimonadota	BD2-11 terrestrial group				Bacteria.Gemmatimonadota.BD2-11 terrestrial group...	1	default.to.1
ASV_2356	Bacteria	Acidobacteriota	Vicinamibacteria	Vicinamibacterales			Bacteria.Acidobacteriota.Vicinamibacteria.Vicinamibacterales..	1	default.to.1
ASV_974	Bacteria	Acidobacteriota	Thermoanaerobaculia	Thermoanaerobaculales	Thermoanaerobaculaceae	Subgroup 10	Bacteria.Acidobacteriota.Thermoanaerobaculia.Thermoanaerobaculales.Thermoanaerobaculaceae.Subgroup 10	1	default.to.1
ASV_2815	Bacteria	Marinimicrobia (SAR406 clade)					Bacteria.Marinimicrobia (SAR406 clade)....	1	default.to.1
ASV_1289	Bacteria	Proteobacteria	Gammaproteobacteria	Thiotrichales	Thiotrichaceae		Bacteria.Proteobacteria.Gammaproteobacteria.Thiotrichales.Thiotrichaceae.	2.89422	from.order
ASV_1334	Bacteria	SAR324 clade(Marine group B)					Bacteria.SAR324 clade(Marine group B)....	1	default.to.1
ASV_2743	Bacteria	Bacteroidota	Bacteroidia	Flavobacteriales	NS9 marine group		Bacteria.Bacteroidota.Bacteroidia.Flavobacteriales.NS9 marine group.	1	default.to.1
ASV_919	Bacteria	Proteobacteria	Alphaproteobacteria	Sphingomonadales	Sphingomonadaceae	Erythrobacter	Bacteria.Proteobacteria.Alphaproteobacteria.Sphingomonadales.Sphingomonadaceae.Erythrobacter	1.56841	exact
ASV_2189	Bacteria	Proteobacteria	Gammaproteobacteria	Salinisphaerales	Salinisphaeraceae	Salinisphaera	Bacteria.Proteobacteria.Gammaproteobacteria.Salinisphaerales.Salinisphaeraceae.Salinisphaera	1	exact
ASV_3164	Bacteria	Cyanobacteria	Cyanobacteriia	Synechococcales	Cyanobiaceae	Prochlorococcus_MIT9313	Bacteria.Cyanobacteria.Cyanobacteriia.Synechococcales.Cyanobiaceae.Prochlorococcus_MIT9313	1	default.to.1
ASV_1366	Bacteria	Acidobacteriota	Vicinamibacteria	Vicinamibacterales			Bacteria.Acidobacteriota.Vicinamibacteria.Vicinamibacterales..	1	default.to.1
ASV_393	Bacteria	Chloroflexi	Dehalococcoidia	SAR202 clade			Bacteria.Chloroflexi.Dehalococcoidia.SAR202 clade..	1	default.to.1
ASV_597	Bacteria	Planctomycetota	OM190				Bacteria.Planctomycetota.OM190...	1	default.to.1
ASV_1550	Archaea	Crenarchaeota	Nitrososphaeria	Marine Benthic Group A			Archaea.Crenarchaeota.Nitrososphaeria.Marine Benthic Group A..	1	default.to.1
ASV_2118	Bacteria	Proteobacteria	Gammaproteobacteria	EPR3968-O8a-Bc78			Bacteria.Proteobacteria.Gammaproteobacteria.EPR3968-O8a-Bc78..	1	default.to.1
ASV_190	Bacteria	Marinimicrobia (SAR406 clade)					Bacteria.Marinimicrobia (SAR406 clade)....	1	default.to.1
ASV_3428	Bacteria	Proteobacteria	Alphaproteobacteria	Parvibaculales	OCS116 clade		Bacteria.Proteobacteria.Alphaproteobacteria.Parvibaculales.OCS116 clade.	1	default.to.1
ASV_430	Bacteria	Proteobacteria	Alphaproteobacteria	SAR11 clade	Clade I	Clade Ia	Bacteria.Proteobacteria.Alphaproteobacteria.SAR11 clade.Clade I.Clade Ia	1	default.to.1
ASV_2641	Bacteria	Planctomycetota	Planctomycetes	Pirellulales	Pirellulaceae	Pir4 lineage	Bacteria.Planctomycetota.Planctomycetes.Pirellulales.Pirellulaceae.Pir4 lineage	1	default.to.1
ASV_3103	Archaea	Crenarchaeota	Nitrososphaeria	Nitrosopumilales	Nitrosopumilaceae		Archaea.Crenarchaeota.Nitrososphaeria.Nitrosopumilales.Nitrosopumilaceae.	1	default.to.1
ASV_522	Bacteria	Proteobacteria	Gammaproteobacteria	Pseudomonadales	Porticoccaceae	Porticoccus	Bacteria.Proteobacteria.Gammaproteobacteria.Pseudomonadales.Porticoccaceae.Porticoccus	4.73842	exact
ASV_570	Bacteria	Bacteroidota	Bacteroidia	Flavobacteriales	Flavobacteriaceae	NS2b marine group	Bacteria.Bacteroidota.Bacteroidia.Flavobacteriales.Flavobacteriaceae.NS2b marine group	1	default.to.1
ASV_940	Bacteria	Proteobacteria	Gammaproteobacteria	Pseudomonadales	Alcanivoracaceae1	Alcanivorax	Bacteria.Proteobacteria.Gammaproteobacteria.Pseudomonadales.Alcanivoracaceae1.Alcanivorax	4.73842	exact
ASV_2312	Archaea	Crenarchaeota	Nitrososphaeria	Nitrosopumilales	Nitrosopumilaceae		Archaea.Crenarchaeota.Nitrososphaeria.Nitrosopumilales.Nitrosopumilaceae.	1	default.to.1
ASV_3083	Archaea	Crenarchaeota	Nitrososphaeria	Nitrosopumilales	Nitrosopumilaceae		Archaea.Crenarchaeota.Nitrososphaeria.Nitrosopumilales.Nitrosopumilaceae.	1	default.to.1
ASV_3502	Archaea	Crenarchaeota	Nitrososphaeria	Nitrosopumilales	Nitrosopumilaceae		Archaea.Crenarchaeota.Nitrososphaeria.Nitrosopumilales.Nitrosopumilaceae.	1	default.to.1
ASV_255	Bacteria	Marinimicrobia (SAR406 clade)					Bacteria.Marinimicrobia (SAR406 clade)....	1	default.to.1
ASV_3226	Bacteria	Actinobacteriota	Acidimicrobiia	Actinomarinales	Actinomarinaceae	Candidatus Actinomarina	Bacteria.Actinobacteriota.Acidimicrobiia.Actinomarinales.Actinomarinaceae.Candidatus Actinomarina	1	default.to.1
ASV_929	Bacteria	Bacteroidota	Bacteroidia	Flavobacteriales	NS9 marine group		Bacteria.Bacteroidota.Bacteroidia.Flavobacteriales.NS9 marine group.	1	default.to.1
ASV_1556	Bacteria	Actinobacteriota	Acidimicrobiia	Microtrichales	Microtrichaceae	Sva0996 marine group	Bacteria.Actinobacteriota.Acidimicrobiia.Microtrichales.Microtrichaceae.Sva0996 marine group	1	default.to.1
ASV_2173	Bacteria	Bdellovibrionota	Bdellovibrionia	Bacteriovoracales	Bacteriovoracaceae	Peredibacter	Bacteria.Bdellovibrionota.Bdellovibrionia.Bacteriovoracales.Bacteriovoracaceae.Peredibacter	1	exact
ASV_3434	Bacteria	Proteobacteria	Gammaproteobacteria	EPR3968-O8a-Bc78			Bacteria.Proteobacteria.Gammaproteobacteria.EPR3968-O8a-Bc78..	1	default.to.1
ASV_1959	Bacteria	Marinimicrobia (SAR406 clade)					Bacteria.Marinimicrobia (SAR406 clade)....	1	default.to.1
ASV_931	Bacteria	Nitrospinota	Nitrospinia	Nitrospinales	Nitrospinaceae	LS-NOB	Bacteria.Nitrospinota.Nitrospinia.Nitrospinales.Nitrospinaceae.LS-NOB	1	default.to.1
ASV_651	Bacteria	Chloroflexi	Dehalococcoidia	SAR202 clade			Bacteria.Chloroflexi.Dehalococcoidia.SAR202 clade..	1	default.to.1
ASV_1589	Bacteria	Proteobacteria	Alphaproteobacteria	SAR11 clade	Clade II		Bacteria.Proteobacteria.Alphaproteobacteria.SAR11 clade.Clade II.	1	default.to.1
ASV_2421	Bacteria	Acidobacteriota	Vicinamibacteria	Vicinamibacterales			Bacteria.Acidobacteriota.Vicinamibacteria.Vicinamibacterales..	1	default.to.1
ASV_2455	Bacteria	Bdellovibrionota	Bdellovibrionia	Bdellovibrionales	Bdellovibrionaceae	OM27 clade	Bacteria.Bdellovibrionota.Bdellovibrionia.Bdellovibrionales.Bdellovibrionaceae.OM27 clade	1	default.to.1
ASV_1229	Bacteria	Bacteroidota	Bacteroidia	Flavobacteriales	Flavobacteriaceae	Dokdonia	Bacteria.Bacteroidota.Bacteroidia.Flavobacteriales.Flavobacteriaceae.Dokdonia	1	exact
ASV_2772	Bacteria	Acidobacteriota	Vicinamibacteria	Vicinamibacterales			Bacteria.Acidobacteriota.Vicinamibacteria.Vicinamibacterales..	1	default.to.1
ASV_3454	Bacteria	SAR324 clade(Marine group B)					Bacteria.SAR324 clade(Marine group B)....	1	default.to.1
ASV_1013	Bacteria	Proteobacteria	Alphaproteobacteria	SAR11 clade	Clade II		Bacteria.Proteobacteria.Alphaproteobacteria.SAR11 clade.Clade II.	1	default.to.1
ASV_2141	Bacteria	Cyanobacteria	Cyanobacteriia	Synechococcales	Cyanobiaceae	Prochlorococcus_MIT9313	Bacteria.Cyanobacteria.Cyanobacteriia.Synechococcales.Cyanobiaceae.Prochlorococcus_MIT9313	1	default.to.1
ASV_2232	Bacteria	Acidobacteriota	Vicinamibacteria	Vicinamibacterales			Bacteria.Acidobacteriota.Vicinamibacteria.Vicinamibacterales..	1	default.to.1
ASV_2787	Archaea	Thermoplasmatota	Thermoplasmata	Marine Group II			Archaea.Thermoplasmatota.Thermoplasmata.Marine Group II..	1	default.to.1
ASV_3556	Archaea	Crenarchaeota	Nitrososphaeria	Nitrosopumilales	Nitrosopumilaceae		Archaea.Crenarchaeota.Nitrososphaeria.Nitrosopumilales.Nitrosopumilaceae.	1	default.to.1
ASV_3508	Bacteria	Planctomycetota	Planctomycetes	Pirellulales	Pirellulaceae	Bythopirellula	Bacteria.Planctomycetota.Planctomycetes.Pirellulales.Pirellulaceae.Bythopirellula	1	exact
ASV_2858	Bacteria	Nitrospinota	Nitrospinia	Nitrospinales	Nitrospinaceae	Nitrospina	Bacteria.Nitrospinota.Nitrospinia.Nitrospinales.Nitrospinaceae.Nitrospina	1	exact
ASV_3399	Bacteria	Marinimicrobia (SAR406 clade)					Bacteria.Marinimicrobia (SAR406 clade)....	1	default.to.1
ASV_219	Archaea	Crenarchaeota	Nitrososphaeria	Nitrosopumilales	Nitrosopumilaceae		Archaea.Crenarchaeota.Nitrososphaeria.Nitrosopumilales.Nitrosopumilaceae.	1	default.to.1
ASV_3583	Bacteria	Actinobacteriota	Actinobacteria	Corynebacteriales	Corynebacteriaceae	Corynebacterium	Bacteria.Actinobacteriota.Actinobacteria.Corynebacteriales.Corynebacteriaceae.Corynebacterium	1	exact
ASV_2032	Bacteria	Proteobacteria	Gammaproteobacteria	HOC36			Bacteria.Proteobacteria.Gammaproteobacteria.HOC36..	1	default.to.1
ASV_2029	Archaea	Thermoplasmatota	Thermoplasmata	Marine Group II			Archaea.Thermoplasmatota.Thermoplasmata.Marine Group II..	1	default.to.1
ASV_958	Bacteria	Bacteroidota	Bacteroidia	Flavobacteriales	Flavobacteriaceae	NS5 marine group	Bacteria.Bacteroidota.Bacteroidia.Flavobacteriales.Flavobacteriaceae.NS5 marine group	1	default.to.1
ASV_2861	Bacteria	Myxococcota	Polyangia				Bacteria.Myxococcota.Polyangia...	1	default.to.1
ASV_1559	Bacteria	Cyanobacteria	Cyanobacteriia	Synechococcales	Cyanobiaceae	Prochlorococcus_MIT9313	Bacteria.Cyanobacteria.Cyanobacteriia.Synechococcales.Cyanobiaceae.Prochlorococcus_MIT9313	1	default.to.1
ASV_3509	Archaea	Crenarchaeota	Nitrososphaeria	Nitrosopumilales	Nitrosopumilaceae		Archaea.Crenarchaeota.Nitrososphaeria.Nitrosopumilales.Nitrosopumilaceae.	1	default.to.1
ASV_3601	Bacteria	Actinobacteriota	Actinobacteria	Micrococcales	Microbacteriaceae	Chryseoglobus	Bacteria.Actinobacteriota.Actinobacteria.Micrococcales.Microbacteriaceae.Chryseoglobus	1	default.to.1
ASV_2947	Bacteria	Bacteroidota	Bacteroidia	Cytophagales	Spirosomaceae	Persicitalea	Bacteria.Bacteroidota.Bacteroidia.Cytophagales.Spirosomaceae.Persicitalea	1	default.to.1
ASV_3506	Bacteria	Cyanobacteria	Cyanobacteriia	Synechococcales	Cyanobiaceae	Prochlorococcus_MIT9313	Bacteria.Cyanobacteria.Cyanobacteriia.Synechococcales.Cyanobiaceae.Prochlorococcus_MIT9313	1	default.to.1
ASV_3389	Bacteria	Proteobacteria	Gammaproteobacteria	UBA10353 marine group			Bacteria.Proteobacteria.Gammaproteobacteria.UBA10353 marine group..	1	default.to.1
ASV_912	Bacteria	Marinimicrobia (SAR406 clade)					Bacteria.Marinimicrobia (SAR406 clade)....	1	default.to.1
ASV_2909	Bacteria	Planctomycetota	Planctomycetes	Pirellulales	Pirellulaceae		Bacteria.Planctomycetota.Planctomycetes.Pirellulales.Pirellulaceae.	1	default.to.1
ASV_1816	Bacteria	Desulfobacterota	Desulfuromonadia	PB19			Bacteria.Desulfobacterota.Desulfuromonadia.PB19..	1	default.to.1
ASV_3472	Archaea	Thermoplasmatota	Thermoplasmata	Marine Group II			Archaea.Thermoplasmatota.Thermoplasmata.Marine Group II..	1	default.to.1
ASV_2342	Bacteria	Marinimicrobia (SAR406 clade)					Bacteria.Marinimicrobia (SAR406 clade)....	1	default.to.1
ASV_1911	Bacteria	Bacteroidota	Bacteroidia	Flavobacteriales	NS9 marine group		Bacteria.Bacteroidota.Bacteroidia.Flavobacteriales.NS9 marine group.	1	default.to.1
ASV_215	Bacteria	Cyanobacteria	Cyanobacteriia	Synechococcales	Cyanobiaceae	Prochlorococcus_MIT9313	Bacteria.Cyanobacteria.Cyanobacteriia.Synechococcales.Cyanobiaceae.Prochlorococcus_MIT9313	1	default.to.1
ASV_1804	Bacteria	Chloroflexi	Dehalococcoidia	SAR202 clade			Bacteria.Chloroflexi.Dehalococcoidia.SAR202 clade..	1	default.to.1
ASV_1902	Bacteria	Proteobacteria	Alphaproteobacteria	Rhodospirillales	AEGEAN-169 marine group		Bacteria.Proteobacteria.Alphaproteobacteria.Rhodospirillales.AEGEAN-169 marine group.	2.23562	from.order
ASV_3010	Bacteria	Bacteroidota	Bacteroidia	Cytophagales	Cyclobacteriaceae	Algoriphagus	Bacteria.Bacteroidota.Bacteroidia.Cytophagales.Cyclobacteriaceae.Algoriphagus	1	exact
ASV_3600	Bacteria	Marinimicrobia (SAR406 clade)					Bacteria.Marinimicrobia (SAR406 clade)....	1	default.to.1
ASV_2199	Bacteria	Proteobacteria	Alphaproteobacteria	SAR11 clade	Clade II		Bacteria.Proteobacteria.Alphaproteobacteria.SAR11 clade.Clade II.	1	default.to.1
ASV_3459	Bacteria	Proteobacteria	Alphaproteobacteria	SAR11 clade	Clade II		Bacteria.Proteobacteria.Alphaproteobacteria.SAR11 clade.Clade II.	1	default.to.1
ASV_1860	Bacteria	Marinimicrobia (SAR406 clade)					Bacteria.Marinimicrobia (SAR406 clade)....	1	default.to.1
ASV_1575	Bacteria	Chloroflexi	Dehalococcoidia	SAR202 clade			Bacteria.Chloroflexi.Dehalococcoidia.SAR202 clade..	1	default.to.1
ASV_2138	Bacteria	Nitrospinota	Nitrospinia	Nitrospinales	Nitrospinaceae	LS-NOB	Bacteria.Nitrospinota.Nitrospinia.Nitrospinales.Nitrospinaceae.LS-NOB	1	default.to.1
ASV_3194	Bacteria	Marinimicrobia (SAR406 clade)					Bacteria.Marinimicrobia (SAR406 clade)....	1	default.to.1
ASV_3531	Bacteria	Verrucomicrobiota	Verrucomicrobiae	Arctic97B-4 marine group			Bacteria.Verrucomicrobiota.Verrucomicrobiae.Arctic97B-4 marine group..	1	default.to.1
ASV_2627	Bacteria	Chloroflexi	Dehalococcoidia	SAR202 clade			Bacteria.Chloroflexi.Dehalococcoidia.SAR202 clade..	1	default.to.1
ASV_271	Bacteria	Marinimicrobia (SAR406 clade)					Bacteria.Marinimicrobia (SAR406 clade)....	1	default.to.1
ASV_510	Bacteria	PAUC34f					Bacteria.PAUC34f....	1	default.to.1
ASV_2122	Bacteria	Chloroflexi	Dehalococcoidia	SAR202 clade			Bacteria.Chloroflexi.Dehalococcoidia.SAR202 clade..	1	default.to.1
ASV_3265	Bacteria	Myxococcota	Polyangia	Polyangiales	Sandaracinaceae		Bacteria.Myxococcota.Polyangia.Polyangiales.Sandaracinaceae.	1	default.to.1
ASV_2983	Bacteria	Marinimicrobia (SAR406 clade)					Bacteria.Marinimicrobia (SAR406 clade)....	1	default.to.1
ASV_3277	Archaea	Thermoplasmatota	Thermoplasmata	Marine Group III			Archaea.Thermoplasmatota.Thermoplasmata.Marine Group III..	1	default.to.1
ASV_686	Bacteria	Planctomycetota	Phycisphaerae	Phycisphaerales	Phycisphaeraceae	JL-ETNP-F27	Bacteria.Planctomycetota.Phycisphaerae.Phycisphaerales.Phycisphaeraceae.JL-ETNP-F27	1	default.to.1
ASV_3290	Bacteria	Cyanobacteria	Cyanobacteriia	Synechococcales	Cyanobiaceae	Prochlorococcus_MIT9313	Bacteria.Cyanobacteria.Cyanobacteriia.Synechococcales.Cyanobiaceae.Prochlorococcus_MIT9313	1	default.to.1
ASV_3300	Archaea	Crenarchaeota	Nitrososphaeria	Nitrosopumilales	Nitrosopumilaceae		Archaea.Crenarchaeota.Nitrososphaeria.Nitrosopumilales.Nitrosopumilaceae.	1	default.to.1
ASV_850	Bacteria	Actinobacteriota	Acidimicrobiia	Actinomarinales	Actinomarinaceae	Candidatus Actinomarina	Bacteria.Actinobacteriota.Acidimicrobiia.Actinomarinales.Actinomarinaceae.Candidatus Actinomarina	1	default.to.1
ASV_2107	Bacteria	Proteobacteria	Alphaproteobacteria	Defluviicoccales			Bacteria.Proteobacteria.Alphaproteobacteria.Defluviicoccales..	1	default.to.1
ASV_1872	Bacteria	Proteobacteria	Alphaproteobacteria	SAR11 clade	Clade I	Clade Ib	Bacteria.Proteobacteria.Alphaproteobacteria.SAR11 clade.Clade I.Clade Ib	1	default.to.1
ASV_3536	Bacteria	Proteobacteria	Gammaproteobacteria	Burkholderiales	Oxalobacteraceae	Massilia	Bacteria.Proteobacteria.Gammaproteobacteria.Burkholderiales.Oxalobacteraceae.Massilia	1	exact
ASV_1142	Bacteria	Gemmatimonadota	BD2-11 terrestrial group				Bacteria.Gemmatimonadota.BD2-11 terrestrial group...	1	default.to.1
ASV_880	Bacteria	Dadabacteria	Dadabacteriia	Dadabacteriales			Bacteria.Dadabacteria.Dadabacteriia.Dadabacteriales..	1	default.to.1
ASV_3696	Bacteria	Proteobacteria	Gammaproteobacteria	Burkholderiales	Burkholderiaceae	Burkholderia-Caballeronia-Paraburkholderia	Bacteria.Proteobacteria.Gammaproteobacteria.Burkholderiales.Burkholderiaceae.Burkholderia-Caballeronia-Paraburkholderia	1	default.to.1
ASV_2679	Bacteria	Proteobacteria	Gammaproteobacteria	Pseudomonadales	Halomonadaceae	Halomonas	Bacteria.Proteobacteria.Gammaproteobacteria.Pseudomonadales.Halomonadaceae.Halomonas	4.73842	exact
ASV_2812	Bacteria	Marinimicrobia (SAR406 clade)					Bacteria.Marinimicrobia (SAR406 clade)....	1	default.to.1
ASV_1280	Bacteria	Proteobacteria	Gammaproteobacteria	Enterobacterales	Alteromonadaceae	Salinimonas	Bacteria.Proteobacteria.Gammaproteobacteria.Enterobacterales.Alteromonadaceae.Salinimonas	7.06714	exact
ASV_3169	Bacteria	Acidobacteriota	Vicinamibacteria	Vicinamibacterales			Bacteria.Acidobacteriota.Vicinamibacteria.Vicinamibacterales..	1	default.to.1
ASV_443	Bacteria	Proteobacteria	Gammaproteobacteria	Pseudomonadales	Alcanivoracaceae	Ketobacter	Bacteria.Proteobacteria.Gammaproteobacteria.Pseudomonadales.Alcanivoracaceae.Ketobacter	4.73842	exact
ASV_1167	Bacteria	Marinimicrobia (SAR406 clade)					Bacteria.Marinimicrobia (SAR406 clade)....	1	default.to.1
ASV_1104	Bacteria	Planctomycetota	OM190				Bacteria.Planctomycetota.OM190...	1	default.to.1
ASV_1157	Bacteria	Chloroflexi	Dehalococcoidia	SAR202 clade			Bacteria.Chloroflexi.Dehalococcoidia.SAR202 clade..	1	default.to.1
ASV_934	Bacteria	Bacteroidota	Bacteroidia	Flavobacteriales	Flavobacteriaceae	NS5 marine group	Bacteria.Bacteroidota.Bacteroidia.Flavobacteriales.Flavobacteriaceae.NS5 marine group	1	default.to.1
ASV_2224	Bacteria	Proteobacteria	Alphaproteobacteria	SAR11 clade	Clade I	Clade Ib	Bacteria.Proteobacteria.Alphaproteobacteria.SAR11 clade.Clade I.Clade Ib	1	default.to.1
ASV_1662	Bacteria	Proteobacteria	Gammaproteobacteria	Pseudomonadales	Pseudohongiellaceae	Pseudohongiella	Bacteria.Proteobacteria.Gammaproteobacteria.Pseudomonadales.Pseudohongiellaceae.Pseudohongiella	4.73842	exact
ASV_2362	Bacteria	Bacteroidota	Bacteroidia	Flavobacteriales	Flavobacteriaceae	NS4 marine group	Bacteria.Bacteroidota.Bacteroidia.Flavobacteriales.Flavobacteriaceae.NS4 marine group	1	default.to.1
ASV_3693	Bacteria	Proteobacteria	Gammaproteobacteria	Pseudomonadales	Saccharospirillaceae	Oleibacter	Bacteria.Proteobacteria.Gammaproteobacteria.Pseudomonadales.Saccharospirillaceae.Oleibacter	4.73842	exact
ASV_1266	Archaea	Crenarchaeota	Nitrososphaeria	Nitrosopumilales	Nitrosopumilaceae		Archaea.Crenarchaeota.Nitrososphaeria.Nitrosopumilales.Nitrosopumilaceae.	1	default.to.1
ASV_1101	Bacteria	Bacteroidota	Bacteroidia	Flavobacteriales	Flavobacteriaceae	NS5 marine group	Bacteria.Bacteroidota.Bacteroidia.Flavobacteriales.Flavobacteriaceae.NS5 marine group	1	default.to.1
ASV_1410	Archaea	Crenarchaeota	Nitrososphaeria	Nitrosopumilales	Nitrosopumilaceae		Archaea.Crenarchaeota.Nitrososphaeria.Nitrosopumilales.Nitrosopumilaceae.	1	default.to.1
ASV_3750	Bacteria	Actinobacteriota	Actinobacteria	Corynebacteriales	Corynebacteriaceae	Corynebacterium	Bacteria.Actinobacteriota.Actinobacteria.Corynebacteriales.Corynebacteriaceae.Corynebacterium	1	exact
ASV_2989	Bacteria	Planctomycetota	Phycisphaerae	Phycisphaerales	Phycisphaeraceae		Bacteria.Planctomycetota.Phycisphaerae.Phycisphaerales.Phycisphaeraceae.	1	default.to.1
ASV_807	Bacteria	Nitrospinota	Nitrospinia	Nitrospinales	Nitrospinaceae	LS-NOB	Bacteria.Nitrospinota.Nitrospinia.Nitrospinales.Nitrospinaceae.LS-NOB	1	default.to.1
ASV_3701	Bacteria	Acidobacteriota	Vicinamibacteria	Vicinamibacterales			Bacteria.Acidobacteriota.Vicinamibacteria.Vicinamibacterales..	1	default.to.1
ASV_2292	Bacteria	Proteobacteria	Alphaproteobacteria	Rhodospirillales	Magnetospiraceae		Bacteria.Proteobacteria.Alphaproteobacteria.Rhodospirillales.Magnetospiraceae.	2.23562	from.order
ASV_2329	Archaea	Crenarchaeota	Nitrososphaeria	Nitrosopumilales	Nitrosopumilaceae	Candidatus Nitrosopelagicus	Archaea.Crenarchaeota.Nitrososphaeria.Nitrosopumilales.Nitrosopumilaceae.Candidatus Nitrosopelagicus	1	default.to.1
ASV_840	Bacteria	Bacteroidota	Bacteroidia	Flavobacteriales	Flavobacteriaceae	NS5 marine group	Bacteria.Bacteroidota.Bacteroidia.Flavobacteriales.Flavobacteriaceae.NS5 marine group	1	default.to.1
ASV_3710	Bacteria	Planctomycetota	Planctomycetes	Pirellulales	Pirellulaceae	Rhodopirellula	Bacteria.Planctomycetota.Planctomycetes.Pirellulales.Pirellulaceae.Rhodopirellula	1	exact
ASV_3345	Bacteria	Gemmatimonadota	BD2-11 terrestrial group				Bacteria.Gemmatimonadota.BD2-11 terrestrial group...	1	default.to.1
ASV_655	Bacteria	Proteobacteria	Gammaproteobacteria	UBA10353 marine group			Bacteria.Proteobacteria.Gammaproteobacteria.UBA10353 marine group..	1	default.to.1
ASV_1742	Bacteria	Proteobacteria	Alphaproteobacteria	SAR11 clade	Clade I	Clade Ib	Bacteria.Proteobacteria.Alphaproteobacteria.SAR11 clade.Clade I.Clade Ib	1	default.to.1
ASV_1650	Bacteria	Proteobacteria	Alphaproteobacteria	Rhodospirillales	AEGEAN-169 marine group		Bacteria.Proteobacteria.Alphaproteobacteria.Rhodospirillales.AEGEAN-169 marine group.	2.23562	from.order
ASV_3005	Archaea	Thermoplasmatota	Thermoplasmata	Marine Group II			Archaea.Thermoplasmatota.Thermoplasmata.Marine Group II..	1	default.to.1
ASV_702	Bacteria	Proteobacteria	Alphaproteobacteria	Micavibrionales	Micavibrionaceae		Bacteria.Proteobacteria.Alphaproteobacteria.Micavibrionales.Micavibrionaceae.	1	default.to.1
ASV_1134	Bacteria	Proteobacteria	Alphaproteobacteria	SAR11 clade	Clade II		Bacteria.Proteobacteria.Alphaproteobacteria.SAR11 clade.Clade II.	1	default.to.1
ASV_1535	Archaea	Crenarchaeota	Nitrososphaeria	Nitrosopumilales	Nitrosopumilaceae	Candidatus Nitrosopelagicus	Archaea.Crenarchaeota.Nitrososphaeria.Nitrosopumilales.Nitrosopumilaceae.Candidatus Nitrosopelagicus	1	default.to.1
ASV_450	Bacteria	Bacteroidota	Bacteroidia	Flavobacteriales	Flavobacteriaceae	Salegentibacter	Bacteria.Bacteroidota.Bacteroidia.Flavobacteriales.Flavobacteriaceae.Salegentibacter	1	exact
ASV_3442	Bacteria	Bacteroidota	Bacteroidia	Flavobacteriales	Flavobacteriaceae	Mesonia	Bacteria.Bacteroidota.Bacteroidia.Flavobacteriales.Flavobacteriaceae.Mesonia	1	exact
ASV_238	Bacteria	Proteobacteria	Alphaproteobacteria	SAR11 clade	Clade I	Clade Ia	Bacteria.Proteobacteria.Alphaproteobacteria.SAR11 clade.Clade I.Clade Ia	1	default.to.1
ASV_261	Bacteria	Proteobacteria	Alphaproteobacteria	Rhodobacterales	Rhodobacteraceae	Pseudooceanicola	Bacteria.Proteobacteria.Alphaproteobacteria.Rhodobacterales.Rhodobacteraceae.Pseudooceanicola	2	exact
ASV_3467	Bacteria	Proteobacteria	Alphaproteobacteria	SAR11 clade	Clade II		Bacteria.Proteobacteria.Alphaproteobacteria.SAR11 clade.Clade II.	1	default.to.1
ASV_2449	Bacteria	Proteobacteria	Alphaproteobacteria	SAR11 clade	Clade II		Bacteria.Proteobacteria.Alphaproteobacteria.SAR11 clade.Clade II.	1	default.to.1
ASV_1505	Bacteria	Proteobacteria	Alphaproteobacteria	SAR11 clade	Clade I	Clade Ib	Bacteria.Proteobacteria.Alphaproteobacteria.SAR11 clade.Clade I.Clade Ib	1	default.to.1
ASV_2606	Bacteria	Proteobacteria	Alphaproteobacteria	Rhodobacterales	Rhodobacteraceae	Sulfitobacter	Bacteria.Proteobacteria.Alphaproteobacteria.Rhodobacterales.Rhodobacteraceae.Sulfitobacter	2.16009	exact
ASV_1722	Bacteria	Proteobacteria	Alphaproteobacteria	SAR11 clade	Clade II		Bacteria.Proteobacteria.Alphaproteobacteria.SAR11 clade.Clade II.	1	default.to.1
ASV_1972	Bacteria	Marinimicrobia (SAR406 clade)					Bacteria.Marinimicrobia (SAR406 clade)....	1	default.to.1
ASV_1483	Archaea	Crenarchaeota	Nitrososphaeria	Nitrosopumilales	Nitrosopumilaceae		Archaea.Crenarchaeota.Nitrososphaeria.Nitrosopumilales.Nitrosopumilaceae.	1	default.to.1
ASV_961	Bacteria	Chloroflexi	Dehalococcoidia	SAR202 clade			Bacteria.Chloroflexi.Dehalococcoidia.SAR202 clade..	1	default.to.1
ASV_858	Archaea	Nanoarchaeota	Nanoarchaeia	Woesearchaeales			Archaea.Nanoarchaeota.Nanoarchaeia.Woesearchaeales..	1	default.to.1
ASV_2543	Bacteria	Verrucomicrobiota	Verrucomicrobiae	Verrucomicrobiales	DEV007		Bacteria.Verrucomicrobiota.Verrucomicrobiae.Verrucomicrobiales.DEV007.	1	default.to.1
ASV_2681	Archaea	Thermoplasmatota	Thermoplasmata	Marine Group III			Archaea.Thermoplasmatota.Thermoplasmata.Marine Group III..	1	default.to.1
ASV_3633	Bacteria	Marinimicrobia (SAR406 clade)					Bacteria.Marinimicrobia (SAR406 clade)....	1	default.to.1
ASV_1577	Bacteria	Proteobacteria	Gammaproteobacteria	Pseudomonadales	Halomonadaceae	Halomonas	Bacteria.Proteobacteria.Gammaproteobacteria.Pseudomonadales.Halomonadaceae.Halomonas	4.73842	exact
ASV_1974	Bacteria	Marinimicrobia (SAR406 clade)					Bacteria.Marinimicrobia (SAR406 clade)....	1	default.to.1
ASV_1113	Bacteria	Marinimicrobia (SAR406 clade)					Bacteria.Marinimicrobia (SAR406 clade)....	1	default.to.1
ASV_3437	Bacteria	Marinimicrobia (SAR406 clade)					Bacteria.Marinimicrobia (SAR406 clade)....	1	default.to.1
ASV_1323	Bacteria	Acidobacteriota	Vicinamibacteria	Vicinamibacterales			Bacteria.Acidobacteriota.Vicinamibacteria.Vicinamibacterales..	1	default.to.1
ASV_2925	Bacteria	Proteobacteria	Alphaproteobacteria	Sphingomonadales	Sphingomonadaceae	Erythrobacter	Bacteria.Proteobacteria.Alphaproteobacteria.Sphingomonadales.Sphingomonadaceae.Erythrobacter	1.56841	exact
ASV_1799	Bacteria	Planctomycetota	Planctomycetes				Bacteria.Planctomycetota.Planctomycetes...	1	default.to.1
ASV_1643	Bacteria	Proteobacteria	Alphaproteobacteria	SAR11 clade	Clade I	Clade Ib	Bacteria.Proteobacteria.Alphaproteobacteria.SAR11 clade.Clade I.Clade Ib	1	default.to.1
ASV_3608	Bacteria	Cyanobacteria	Cyanobacteriia	Synechococcales	Cyanobiaceae	Synechococcus CC9902	Bacteria.Cyanobacteria.Cyanobacteriia.Synechococcales.Cyanobiaceae.Synechococcus CC9902	1	default.to.1
ASV_605	Bacteria	Bacteroidota	Bacteroidia	Flavobacteriales	Flavobacteriaceae	NS2b marine group	Bacteria.Bacteroidota.Bacteroidia.Flavobacteriales.Flavobacteriaceae.NS2b marine group	1	default.to.1
ASV_3413	Bacteria	Myxococcota	Myxococcia	Myxococcales	Myxococcaceae	P3OB-42	Bacteria.Myxococcota.Myxococcia.Myxococcales.Myxococcaceae.P3OB-42	1	default.to.1
ASV_1588	Bacteria	Proteobacteria	Alphaproteobacteria	Sphingomonadales	Sphingomonadaceae	Novosphingobium	Bacteria.Proteobacteria.Alphaproteobacteria.Sphingomonadales.Sphingomonadaceae.Novosphingobium	1.56841	exact
ASV_2614	Bacteria	Bacteroidota	Bacteroidia	Chitinophagales	Chitinophagaceae	Vibrionimonas	Bacteria.Bacteroidota.Bacteroidia.Chitinophagales.Chitinophagaceae.Vibrionimonas	1	default.to.1
ASV_3855	Bacteria	Proteobacteria	Alphaproteobacteria	SAR11 clade	Clade II		Bacteria.Proteobacteria.Alphaproteobacteria.SAR11 clade.Clade II.	1	default.to.1
ASV_902	Bacteria	Proteobacteria	Alphaproteobacteria	SAR11 clade	Clade II		Bacteria.Proteobacteria.Alphaproteobacteria.SAR11 clade.Clade II.	1	default.to.1
ASV_2193	Bacteria	Proteobacteria	Gammaproteobacteria	Pseudomonadales	SAR86 clade		Bacteria.Proteobacteria.Gammaproteobacteria.Pseudomonadales.SAR86 clade.	4.73842	from.order
ASV_3904	Bacteria	Marinimicrobia (SAR406 clade)					Bacteria.Marinimicrobia (SAR406 clade)....	1	default.to.1
ASV_1921	Bacteria	Proteobacteria	Alphaproteobacteria	Rhodobacterales	Rhodobacteraceae	Ascidiaceihabitans	Bacteria.Proteobacteria.Alphaproteobacteria.Rhodobacterales.Rhodobacteraceae.Ascidiaceihabitans	2.47857	from.family
ASV_939	Bacteria	Proteobacteria	Alphaproteobacteria	Parvibaculales	OCS116 clade		Bacteria.Proteobacteria.Alphaproteobacteria.Parvibaculales.OCS116 clade.	1	default.to.1
ASV_2951	Archaea	Crenarchaeota	Nitrososphaeria	Nitrosopumilales	Nitrosopumilaceae		Archaea.Crenarchaeota.Nitrososphaeria.Nitrosopumilales.Nitrosopumilaceae.	1	default.to.1
ASV_3191	Archaea	Crenarchaeota	Nitrososphaeria	Nitrosopumilales	Nitrosopumilaceae		Archaea.Crenarchaeota.Nitrososphaeria.Nitrosopumilales.Nitrosopumilaceae.	1	default.to.1
ASV_2212	Bacteria	Nitrospinota	Nitrospinia	Nitrospinales	Nitrospinaceae	Nitrospina	Bacteria.Nitrospinota.Nitrospinia.Nitrospinales.Nitrospinaceae.Nitrospina	1	exact
ASV_2562	Bacteria	Planctomycetota	Phycisphaerae	Phycisphaerales	Phycisphaeraceae		Bacteria.Planctomycetota.Phycisphaerae.Phycisphaerales.Phycisphaeraceae.	1	default.to.1
ASV_143	Bacteria	Proteobacteria	Gammaproteobacteria	Pseudomonadales	Moraxellaceae	Acinetobacter	Bacteria.Proteobacteria.Gammaproteobacteria.Pseudomonadales.Moraxellaceae.Acinetobacter	6.16808	exact
ASV_2256	Bacteria	Proteobacteria	Alphaproteobacteria	SAR11 clade	Clade II		Bacteria.Proteobacteria.Alphaproteobacteria.SAR11 clade.Clade II.	1	default.to.1
ASV_1889	Bacteria	Planctomycetota	Planctomycetes	Planctomycetales			Bacteria.Planctomycetota.Planctomycetes.Planctomycetales..	1	default.to.1
ASV_3908	Bacteria	Bacteroidota	Bacteroidia	Cytophagales			Bacteria.Bacteroidota.Bacteroidia.Cytophagales..	1	default.to.1
ASV_2822	Bacteria	Proteobacteria	Alphaproteobacteria	Defluviicoccales			Bacteria.Proteobacteria.Alphaproteobacteria.Defluviicoccales..	1	default.to.1
ASV_937	Bacteria	Proteobacteria	Alphaproteobacteria	SAR11 clade	Clade II		Bacteria.Proteobacteria.Alphaproteobacteria.SAR11 clade.Clade II.	1	default.to.1
ASV_1267	Bacteria	Proteobacteria	Alphaproteobacteria	Rhodospirillales	Magnetospiraceae		Bacteria.Proteobacteria.Alphaproteobacteria.Rhodospirillales.Magnetospiraceae.	2.23562	from.order
ASV_1697	Bacteria	Proteobacteria	Alphaproteobacteria	SAR11 clade	Clade I	Clade Ib	Bacteria.Proteobacteria.Alphaproteobacteria.SAR11 clade.Clade I.Clade Ib	1	default.to.1
ASV_3028	Archaea	Crenarchaeota	Nitrososphaeria	Nitrosopumilales	Nitrosopumilaceae		Archaea.Crenarchaeota.Nitrososphaeria.Nitrosopumilales.Nitrosopumilaceae.	1	default.to.1
ASV_3800	Archaea	Crenarchaeota	Nitrososphaeria	Nitrosopumilales	Nitrosopumilaceae	Candidatus Nitrosopumilus	Archaea.Crenarchaeota.Nitrososphaeria.Nitrosopumilales.Nitrosopumilaceae.Candidatus Nitrosopumilus	1	default.to.1
ASV_2781	Archaea	Crenarchaeota	Nitrososphaeria	Nitrosopumilales	Nitrosopumilaceae		Archaea.Crenarchaeota.Nitrososphaeria.Nitrosopumilales.Nitrosopumilaceae.	1	default.to.1
ASV_847	Bacteria	Proteobacteria	Gammaproteobacteria	Pseudomonadales	Alcanivoracaceae1	Alcanivorax	Bacteria.Proteobacteria.Gammaproteobacteria.Pseudomonadales.Alcanivoracaceae1.Alcanivorax	4.73842	exact
ASV_1130	Bacteria	Proteobacteria	Alphaproteobacteria	Caulobacterales	Hyphomonadaceae	Oceanicaulis	Bacteria.Proteobacteria.Alphaproteobacteria.Caulobacterales.Hyphomonadaceae.Oceanicaulis	1.32979	exact
ASV_1294	Bacteria	Planctomycetota	Planctomycetes	Planctomycetales			Bacteria.Planctomycetota.Planctomycetes.Planctomycetales..	1	default.to.1
ASV_3878	Bacteria	Acidobacteriota	Vicinamibacteria	Vicinamibacterales			Bacteria.Acidobacteriota.Vicinamibacteria.Vicinamibacterales..	1	default.to.1
ASV_1141	Bacteria	Proteobacteria	Alphaproteobacteria	SAR11 clade	Clade II		Bacteria.Proteobacteria.Alphaproteobacteria.SAR11 clade.Clade II.	1	default.to.1
ASV_3816	Bacteria	Bdellovibrionota	Bdellovibrionia	Bdellovibrionales	Bdellovibrionaceae	OM27 clade	Bacteria.Bdellovibrionota.Bdellovibrionia.Bdellovibrionales.Bdellovibrionaceae.OM27 clade	1	default.to.1
ASV_2414	Archaea	Thermoplasmatota	Thermoplasmata	Marine Group II			Archaea.Thermoplasmatota.Thermoplasmata.Marine Group II..	1	default.to.1
ASV_1547	Bacteria	Proteobacteria	Alphaproteobacteria	Sphingomonadales	Sphingomonadaceae	Stakelama	Bacteria.Proteobacteria.Alphaproteobacteria.Sphingomonadales.Sphingomonadaceae.Stakelama	1.65017	exact
ASV_3924	Bacteria	Cyanobacteria	Cyanobacteriia	Synechococcales	Cyanobiaceae	Synechococcus CC9902	Bacteria.Cyanobacteria.Cyanobacteriia.Synechococcales.Cyanobiaceae.Synechococcus CC9902	1	default.to.1
ASV_282	Archaea	Crenarchaeota	Nitrososphaeria	Nitrosopumilales	Nitrosopumilaceae		Archaea.Crenarchaeota.Nitrososphaeria.Nitrosopumilales.Nitrosopumilaceae.	1	default.to.1
ASV_1764	Archaea	Thermoplasmatota	Thermoplasmata	Marine Group II			Archaea.Thermoplasmatota.Thermoplasmata.Marine Group II..	1	default.to.1
ASV_1916	Bacteria	Verrucomicrobiota	Verrucomicrobiae	Verrucomicrobiales	DEV007		Bacteria.Verrucomicrobiota.Verrucomicrobiae.Verrucomicrobiales.DEV007.	1	default.to.1
ASV_3095	Bacteria	PAUC34f					Bacteria.PAUC34f....	1	default.to.1
ASV_3537	Bacteria	Bacteroidota	Bacteroidia	Flavobacteriales	NS9 marine group		Bacteria.Bacteroidota.Bacteroidia.Flavobacteriales.NS9 marine group.	1	default.to.1
ASV_3932	Bacteria	Acidobacteriota	Vicinamibacteria	Vicinamibacterales			Bacteria.Acidobacteriota.Vicinamibacteria.Vicinamibacterales..	1	default.to.1
ASV_1539	Bacteria	Bacteroidota	Bacteroidia	Flavobacteriales	NS9 marine group		Bacteria.Bacteroidota.Bacteroidia.Flavobacteriales.NS9 marine group.	1	default.to.1
ASV_809	Bacteria	Proteobacteria	Alphaproteobacteria	Rhodobacterales	Rhodobacteraceae	Roseovarius	Bacteria.Proteobacteria.Alphaproteobacteria.Rhodobacterales.Rhodobacteraceae.Roseovarius	1.21994	exact
ASV_442	Bacteria	Proteobacteria	Alphaproteobacteria	SAR11 clade	Clade I	Clade Ib	Bacteria.Proteobacteria.Alphaproteobacteria.SAR11 clade.Clade I.Clade Ib	1	default.to.1
ASV_1112	Bacteria	Bacteroidota	Bacteroidia	Flavobacteriales	Flavobacteriaceae	NS4 marine group	Bacteria.Bacteroidota.Bacteroidia.Flavobacteriales.Flavobacteriaceae.NS4 marine group	1	default.to.1
ASV_2844	Bacteria	Chloroflexi	Dehalococcoidia	SAR202 clade			Bacteria.Chloroflexi.Dehalococcoidia.SAR202 clade..	1	default.to.1
ASV_3264	Bacteria	Proteobacteria	Alphaproteobacteria	SAR11 clade	Clade I	Clade Ib	Bacteria.Proteobacteria.Alphaproteobacteria.SAR11 clade.Clade I.Clade Ib	1	default.to.1
ASV_3435	Bacteria	Proteobacteria	Gammaproteobacteria	Legionellales	Legionellaceae	Legionella	Bacteria.Proteobacteria.Gammaproteobacteria.Legionellales.Legionellaceae.Legionella	3.09981	exact
ASV_1231	Bacteria	Chloroflexi	Dehalococcoidia	SAR202 clade			Bacteria.Chloroflexi.Dehalococcoidia.SAR202 clade..	1	default.to.1
ASV_4002	Bacteria	Planctomycetota	Pla3 lineage				Bacteria.Planctomycetota.Pla3 lineage...	1	default.to.1
ASV_2167	Bacteria	SAR324 clade(Marine group B)					Bacteria.SAR324 clade(Marine group B)....	1	default.to.1
ASV_3700	Bacteria	Nitrospinota	Nitrospinia	Nitrospinales	Nitrospinaceae	Nitrospina	Bacteria.Nitrospinota.Nitrospinia.Nitrospinales.Nitrospinaceae.Nitrospina	1	exact
ASV_3792	Bacteria	PAUC34f					Bacteria.PAUC34f....	1	default.to.1
ASV_532	Bacteria	Proteobacteria	Alphaproteobacteria	Rhodospirillales	Magnetospiraceae		Bacteria.Proteobacteria.Alphaproteobacteria.Rhodospirillales.Magnetospiraceae.	2.23562	from.order
ASV_716	Bacteria	Bacteroidota	Bacteroidia	Cytophagales	Cyclobacteriaceae	Marinoscillum	Bacteria.Bacteroidota.Bacteroidia.Cytophagales.Cyclobacteriaceae.Marinoscillum	1	exact
ASV_894	Archaea	Crenarchaeota	Nitrososphaeria	Nitrosopumilales	Nitrosopumilaceae		Archaea.Crenarchaeota.Nitrososphaeria.Nitrosopumilales.Nitrosopumilaceae.	1	default.to.1
ASV_2828	Archaea	Thermoplasmatota	Thermoplasmata	Marine Group II			Archaea.Thermoplasmatota.Thermoplasmata.Marine Group II..	1	default.to.1
ASV_3256	Bacteria	Cyanobacteria	Cyanobacteriia	Synechococcales	Cyanobiaceae	Prochlorococcus_MIT9313	Bacteria.Cyanobacteria.Cyanobacteriia.Synechococcales.Cyanobiaceae.Prochlorococcus_MIT9313	1	default.to.1
ASV_3563	Bacteria	Nitrospinota	Nitrospinia	Nitrospinales	Nitrospinaceae	Nitrospina	Bacteria.Nitrospinota.Nitrospinia.Nitrospinales.Nitrospinaceae.Nitrospina	1	exact
ASV_1828	Bacteria	Proteobacteria	Alphaproteobacteria	Rhizobiales	Xanthobacteraceae	Bradyrhizobium	Bacteria.Proteobacteria.Alphaproteobacteria.Rhizobiales.Xanthobacteraceae.Bradyrhizobium	2.14865	exact
ASV_3658	Archaea	Thermoplasmatota	Thermoplasmata	Marine Group II			Archaea.Thermoplasmatota.Thermoplasmata.Marine Group II..	1	default.to.1
ASV_712	Bacteria	Planctomycetota	Planctomycetes	Pirellulales	Pirellulaceae	Rhodopirellula	Bacteria.Planctomycetota.Planctomycetes.Pirellulales.Pirellulaceae.Rhodopirellula	1	exact
ASV_4033	Bacteria	SAR324 clade(Marine group B)					Bacteria.SAR324 clade(Marine group B)....	1	default.to.1
ASV_3284	Bacteria	Verrucomicrobiota	Verrucomicrobiae	Arctic97B-4 marine group			Bacteria.Verrucomicrobiota.Verrucomicrobiae.Arctic97B-4 marine group..	1	default.to.1
ASV_2225	Bacteria	Marinimicrobia (SAR406 clade)					Bacteria.Marinimicrobia (SAR406 clade)....	1	default.to.1
ASV_1363	Bacteria	Schekmanbacteria					Bacteria.Schekmanbacteria....	1	default.to.1
ASV_2250	Bacteria	Proteobacteria	Alphaproteobacteria	SAR11 clade	Clade II		Bacteria.Proteobacteria.Alphaproteobacteria.SAR11 clade.Clade II.	1	default.to.1
ASV_3232	Bacteria	Proteobacteria	Alphaproteobacteria	Rhodospirillales	Magnetospiraceae		Bacteria.Proteobacteria.Alphaproteobacteria.Rhodospirillales.Magnetospiraceae.	2.23562	from.order
ASV_3956	Bacteria	Bacteroidota	Bacteroidia	Flavobacteriales	Flavobacteriaceae	NS5 marine group	Bacteria.Bacteroidota.Bacteroidia.Flavobacteriales.Flavobacteriaceae.NS5 marine group	1	default.to.1
ASV_3961	Bacteria	Nitrospinota	Nitrospinia	Nitrospinales	Nitrospinaceae	Nitrospina	Bacteria.Nitrospinota.Nitrospinia.Nitrospinales.Nitrospinaceae.Nitrospina	1	exact
ASV_3171	Bacteria	Verrucomicrobiota	Verrucomicrobiae	Arctic97B-4 marine group			Bacteria.Verrucomicrobiota.Verrucomicrobiae.Arctic97B-4 marine group..	1	default.to.1
ASV_4061	Bacteria	Marinimicrobia (SAR406 clade)					Bacteria.Marinimicrobia (SAR406 clade)....	1	default.to.1
ASV_2779	Bacteria	Planctomycetota	Planctomycetes	Pirellulales	Pirellulaceae	Rhodopirellula	Bacteria.Planctomycetota.Planctomycetes.Pirellulales.Pirellulaceae.Rhodopirellula	1	exact
ASV_4068	Bacteria	Proteobacteria	Gammaproteobacteria	Legionellales	Legionellaceae	Legionella	Bacteria.Proteobacteria.Gammaproteobacteria.Legionellales.Legionellaceae.Legionella	3.09981	exact
ASV_3751	Archaea	Crenarchaeota	Nitrososphaeria	Nitrosopumilales	Nitrosopumilaceae		Archaea.Crenarchaeota.Nitrososphaeria.Nitrosopumilales.Nitrosopumilaceae.	1	default.to.1
ASV_4077	Bacteria	NB1-j					Bacteria.NB1-j....	1	default.to.1
ASV_3997	Bacteria	Nitrospinota	Nitrospinia	Nitrospinales	Nitrospinaceae	Nitrospina	Bacteria.Nitrospinota.Nitrospinia.Nitrospinales.Nitrospinaceae.Nitrospina	1	exact
ASV_3709	Archaea	Crenarchaeota	Nitrososphaeria	Nitrosopumilales	Nitrosopumilaceae		Archaea.Crenarchaeota.Nitrososphaeria.Nitrosopumilales.Nitrosopumilaceae.	1	default.to.1
ASV_695	Bacteria	Planctomycetota	OM190				Bacteria.Planctomycetota.OM190...	1	default.to.1
ASV_978	Archaea	Crenarchaeota	Nitrososphaeria	Nitrosopumilales	Nitrosopumilaceae		Archaea.Crenarchaeota.Nitrososphaeria.Nitrosopumilales.Nitrosopumilaceae.	1	default.to.1
ASV_3439	Archaea	Crenarchaeota	Nitrososphaeria	Nitrosopumilales	Nitrosopumilaceae		Archaea.Crenarchaeota.Nitrososphaeria.Nitrosopumilales.Nitrosopumilaceae.	1	default.to.1
ASV_4089	Bacteria	Marinimicrobia (SAR406 clade)					Bacteria.Marinimicrobia (SAR406 clade)....	1	default.to.1
ASV_1657	Bacteria	Proteobacteria	Alphaproteobacteria	SAR11 clade	Clade I	Clade Ib	Bacteria.Proteobacteria.Alphaproteobacteria.SAR11 clade.Clade I.Clade Ib	1	default.to.1
ASV_1924	Bacteria	Proteobacteria	Gammaproteobacteria	Pseudomonadales	SAR86 clade		Bacteria.Proteobacteria.Gammaproteobacteria.Pseudomonadales.SAR86 clade.	4.73842	from.order
ASV_346	Bacteria	Proteobacteria	Gammaproteobacteria	Pseudomonadales	Thioglobaceae	SUP05 cluster	Bacteria.Proteobacteria.Gammaproteobacteria.Pseudomonadales.Thioglobaceae.SUP05 cluster	4.73842	from.order
ASV_1333	Bacteria	Planctomycetota	Pla3 lineage				Bacteria.Planctomycetota.Pla3 lineage...	1	default.to.1
ASV_2142	Bacteria	Planctomycetota	Planctomycetes				Bacteria.Planctomycetota.Planctomycetes...	1	default.to.1
ASV_3496	Bacteria	Marinimicrobia (SAR406 clade)					Bacteria.Marinimicrobia (SAR406 clade)....	1	default.to.1
ASV_3756	Archaea	Crenarchaeota	Nitrososphaeria	Nitrosopumilales	Nitrosopumilaceae		Archaea.Crenarchaeota.Nitrososphaeria.Nitrosopumilales.Nitrosopumilaceae.	1	default.to.1
ASV_3946	Bacteria	Proteobacteria	Alphaproteobacteria	SAR11 clade	Clade I	Clade Ib	Bacteria.Proteobacteria.Alphaproteobacteria.SAR11 clade.Clade I.Clade Ib	1	default.to.1
ASV_1735	Bacteria	Cyanobacteria	Cyanobacteriia	Synechococcales	Cyanobiaceae	Prochlorococcus_MIT9313	Bacteria.Cyanobacteria.Cyanobacteriia.Synechococcales.Cyanobiaceae.Prochlorococcus_MIT9313	1	default.to.1
ASV_1882	Bacteria	Proteobacteria	Gammaproteobacteria	HOC36			Bacteria.Proteobacteria.Gammaproteobacteria.HOC36..	1	default.to.1
ASV_2227	Archaea	Crenarchaeota	Nitrososphaeria	Nitrosopumilales	Nitrosopumilaceae		Archaea.Crenarchaeota.Nitrososphaeria.Nitrosopumilales.Nitrosopumilaceae.	1	default.to.1
ASV_708	Bacteria	NB1-j					Bacteria.NB1-j....	1	default.to.1
ASV_2802	Archaea	Halobacterota	Halobacteria	Halobacterales	Halomicrobiaceae		Archaea.Halobacterota.Halobacteria.Halobacterales.Halomicrobiaceae.	1	default.to.1
ASV_1616	Bacteria	Proteobacteria	Alphaproteobacteria	SAR11 clade	Clade II		Bacteria.Proteobacteria.Alphaproteobacteria.SAR11 clade.Clade II.	1	default.to.1
ASV_4123	Bacteria	Proteobacteria	Alphaproteobacteria	SAR11 clade			Bacteria.Proteobacteria.Alphaproteobacteria.SAR11 clade..	1	default.to.1
ASV_1414	Archaea	Crenarchaeota	Nitrososphaeria	Nitrosopumilales	Nitrosopumilaceae		Archaea.Crenarchaeota.Nitrososphaeria.Nitrosopumilales.Nitrosopumilaceae.	1	default.to.1
ASV_480	Bacteria	Verrucomicrobiota	Verrucomicrobiae	Arctic97B-4 marine group			Bacteria.Verrucomicrobiota.Verrucomicrobiae.Arctic97B-4 marine group..	1	default.to.1
ASV_693	Bacteria	Actinobacteriota	Acidimicrobiia	Microtrichales	Microtrichaceae	Sva0996 marine group	Bacteria.Actinobacteriota.Acidimicrobiia.Microtrichales.Microtrichaceae.Sva0996 marine group	1	default.to.1
ASV_3802	Bacteria	Chloroflexi	Dehalococcoidia	SAR202 clade			Bacteria.Chloroflexi.Dehalococcoidia.SAR202 clade..	1	default.to.1
ASV_1534	Bacteria	Proteobacteria	Alphaproteobacteria	SAR11 clade	Clade I	Clade Ia	Bacteria.Proteobacteria.Alphaproteobacteria.SAR11 clade.Clade I.Clade Ia	1	default.to.1
ASV_1763	Bacteria	Proteobacteria	Alphaproteobacteria	SAR11 clade	Clade II		Bacteria.Proteobacteria.Alphaproteobacteria.SAR11 clade.Clade II.	1	default.to.1
ASV_1125	Bacteria	PAUC34f					Bacteria.PAUC34f....	1	default.to.1
ASV_3897	Bacteria	Proteobacteria	Gammaproteobacteria	AT-s2-59			Bacteria.Proteobacteria.Gammaproteobacteria.AT-s2-59..	1	default.to.1
ASV_3001	Bacteria	Bdellovibrionota	Bdellovibrionia	Bdellovibrionales	Bdellovibrionaceae	OM27 clade	Bacteria.Bdellovibrionota.Bdellovibrionia.Bdellovibrionales.Bdellovibrionaceae.OM27 clade	1	default.to.1
ASV_3918	Bacteria	Cyanobacteria	Cyanobacteriia	Synechococcales	Cyanobiaceae	Prochlorococcus_MIT9313	Bacteria.Cyanobacteria.Cyanobacteriia.Synechococcales.Cyanobiaceae.Prochlorococcus_MIT9313	1	default.to.1
ASV_2174	Bacteria	Actinobacteriota	Acidimicrobiia	Microtrichales	Microtrichaceae	Sva0996 marine group	Bacteria.Actinobacteriota.Acidimicrobiia.Microtrichales.Microtrichaceae.Sva0996 marine group	1	default.to.1
ASV_3686	Archaea	Crenarchaeota	Nitrososphaeria	Nitrosopumilales	Nitrosopumilaceae		Archaea.Crenarchaeota.Nitrososphaeria.Nitrosopumilales.Nitrosopumilaceae.	1	default.to.1
ASV_3785	Archaea	Crenarchaeota	Nitrososphaeria	Nitrosopumilales	Nitrosopumilaceae		Archaea.Crenarchaeota.Nitrososphaeria.Nitrosopumilales.Nitrosopumilaceae.	1	default.to.1
ASV_4066	Bacteria	Chloroflexi	Dehalococcoidia	SAR202 clade			Bacteria.Chloroflexi.Dehalococcoidia.SAR202 clade..	1	default.to.1
ASV_2887	Bacteria	Firmicutes	Bacilli	Lactobacillales	Streptococcaceae	Streptococcus	Bacteria.Firmicutes.Bacilli.Lactobacillales.Streptococcaceae.Streptococcus	5.2592	exact
ASV_3444	Bacteria	NB1-j					Bacteria.NB1-j....	1	default.to.1
ASV_874	Bacteria	Proteobacteria	Alphaproteobacteria	Rickettsiales	S25-593		Bacteria.Proteobacteria.Alphaproteobacteria.Rickettsiales.S25-593.	1	from.order
ASV_583	Bacteria	Proteobacteria	Alphaproteobacteria	Rhodobacterales	Rhodobacteraceae	Paracoccus	Bacteria.Proteobacteria.Alphaproteobacteria.Rhodobacterales.Rhodobacteraceae.Paracoccus	2.73973	exact
ASV_3860	Archaea	Crenarchaeota	Nitrososphaeria	Nitrosopumilales	Nitrosopumilaceae	Candidatus Nitrosopelagicus	Archaea.Crenarchaeota.Nitrososphaeria.Nitrosopumilales.Nitrosopumilaceae.Candidatus Nitrosopelagicus	1	default.to.1
ASV_3859	Bacteria	Actinobacteriota	Acidimicrobiia	Microtrichales	Microtrichaceae	Sva0996 marine group	Bacteria.Actinobacteriota.Acidimicrobiia.Microtrichales.Microtrichaceae.Sva0996 marine group	1	default.to.1
ASV_620	Archaea	Crenarchaeota	Nitrososphaeria	Nitrosopumilales	Nitrosopumilaceae		Archaea.Crenarchaeota.Nitrososphaeria.Nitrosopumilales.Nitrosopumilaceae.	1	default.to.1
ASV_3848	Bacteria	Chloroflexi	Dehalococcoidia	SAR202 clade			Bacteria.Chloroflexi.Dehalococcoidia.SAR202 clade..	1	default.to.1
ASV_2078	Bacteria	Marinimicrobia (SAR406 clade)					Bacteria.Marinimicrobia (SAR406 clade)....	1	default.to.1
ASV_1471	Bacteria	Acidobacteriota	Vicinamibacteria	Vicinamibacterales			Bacteria.Acidobacteriota.Vicinamibacteria.Vicinamibacterales..	1	default.to.1
ASV_3627	Archaea	Crenarchaeota	Nitrososphaeria	Nitrosopumilales	Nitrosopumilaceae		Archaea.Crenarchaeota.Nitrososphaeria.Nitrosopumilales.Nitrosopumilaceae.	1	default.to.1
ASV_504	Archaea	Thermoplasmatota	Thermoplasmata	Marine Group II			Archaea.Thermoplasmatota.Thermoplasmata.Marine Group II..	1	default.to.1
ASV_2494	Bacteria	Actinobacteriota	Acidimicrobiia	Actinomarinales	Actinomarinaceae	Candidatus Actinomarina	Bacteria.Actinobacteriota.Acidimicrobiia.Actinomarinales.Actinomarinaceae.Candidatus Actinomarina	1	default.to.1
ASV_3953	Bacteria	Proteobacteria	Alphaproteobacteria	Rhodobacterales	Rhodobacteraceae		Bacteria.Proteobacteria.Alphaproteobacteria.Rhodobacterales.Rhodobacteraceae.	2.47857	from.order
ASV_4021	Bacteria	Proteobacteria	Alphaproteobacteria	Sphingomonadales	Sphingomonadaceae	Sphingopyxis	Bacteria.Proteobacteria.Alphaproteobacteria.Sphingomonadales.Sphingomonadaceae.Sphingopyxis	1.05998	exact
ASV_2106	Bacteria	Proteobacteria	Alphaproteobacteria	SAR11 clade	Clade II		Bacteria.Proteobacteria.Alphaproteobacteria.SAR11 clade.Clade II.	1	default.to.1
ASV_2158	Bacteria	Bacteroidota	Bacteroidia	Flavobacteriales	Cryomorphaceae		Bacteria.Bacteroidota.Bacteroidia.Flavobacteriales.Cryomorphaceae.	1	default.to.1
ASV_3326	Bacteria	Planctomycetota	Planctomycetes	Pirellulales	Pirellulaceae	Rhodopirellula	Bacteria.Planctomycetota.Planctomycetes.Pirellulales.Pirellulaceae.Rhodopirellula	1	exact
ASV_1906	Bacteria	Actinobacteriota	Actinobacteria	PeM15			Bacteria.Actinobacteriota.Actinobacteria.PeM15..	1	default.to.1
ASV_2761	Bacteria	Proteobacteria	Gammaproteobacteria	Pseudomonadales	SAR86 clade		Bacteria.Proteobacteria.Gammaproteobacteria.Pseudomonadales.SAR86 clade.	4.73842	from.order
ASV_3605	Bacteria	Proteobacteria	Alphaproteobacteria	SAR11 clade	Clade II		Bacteria.Proteobacteria.Alphaproteobacteria.SAR11 clade.Clade II.	1	default.to.1
ASV_3883	Bacteria	Nitrospinota	Nitrospinia	Nitrospinales	Nitrospinaceae	Nitrospina	Bacteria.Nitrospinota.Nitrospinia.Nitrospinales.Nitrospinaceae.Nitrospina	1	exact
ASV_4125	Bacteria	Acidobacteriota	Vicinamibacteria	Vicinamibacterales			Bacteria.Acidobacteriota.Vicinamibacteria.Vicinamibacterales..	1	default.to.1
ASV_793	Archaea	Crenarchaeota	Nitrososphaeria	Nitrosopumilales	Nitrosopumilaceae		Archaea.Crenarchaeota.Nitrososphaeria.Nitrosopumilales.Nitrosopumilaceae.	1	default.to.1
ASV_3433	Archaea	Crenarchaeota	Nitrososphaeria	Nitrosopumilales	Nitrosopumilaceae		Archaea.Crenarchaeota.Nitrososphaeria.Nitrosopumilales.Nitrosopumilaceae.	1	default.to.1
ASV_1025	Bacteria	Bacteroidota	Bacteroidia	Flavobacteriales	Flavobacteriaceae	Nonlabens	Bacteria.Bacteroidota.Bacteroidia.Flavobacteriales.Flavobacteriaceae.Nonlabens	1	exact
ASV_2377	Bacteria	Actinobacteriota	Acidimicrobiia	Microtrichales	Microtrichaceae	Sva0996 marine group	Bacteria.Actinobacteriota.Acidimicrobiia.Microtrichales.Microtrichaceae.Sva0996 marine group	1	default.to.1
ASV_2792	Archaea	Crenarchaeota	Nitrososphaeria	Marine Benthic Group A			Archaea.Crenarchaeota.Nitrososphaeria.Marine Benthic Group A..	1	default.to.1
ASV_3305	Bacteria	Proteobacteria	Gammaproteobacteria	HgCo23			Bacteria.Proteobacteria.Gammaproteobacteria.HgCo23..	1	default.to.1
ASV_3034	Bacteria	Bacteroidota	Bacteroidia	Flavobacteriales	NS9 marine group		Bacteria.Bacteroidota.Bacteroidia.Flavobacteriales.NS9 marine group.	1	default.to.1
ASV_2180	Bacteria	Proteobacteria	Alphaproteobacteria	Thalassobaculales			Bacteria.Proteobacteria.Alphaproteobacteria.Thalassobaculales..	1	default.to.1
ASV_828	Bacteria	Proteobacteria	Alphaproteobacteria	Puniceispirillales	SAR116 clade	Candidatus Puniceispirillum	Bacteria.Proteobacteria.Alphaproteobacteria.Puniceispirillales.SAR116 clade.Candidatus Puniceispirillum	1	default.to.1
ASV_1545	Bacteria	Planctomycetota	Planctomycetes	Pirellulales	Pirellulaceae		Bacteria.Planctomycetota.Planctomycetes.Pirellulales.Pirellulaceae.	1	default.to.1
ASV_1542	Bacteria	Proteobacteria	Alphaproteobacteria	Rickettsiales	S25-593		Bacteria.Proteobacteria.Alphaproteobacteria.Rickettsiales.S25-593.	1	from.order
ASV_2388	Bacteria	Bacteroidota	Bacteroidia	Flavobacteriales	NS9 marine group		Bacteria.Bacteroidota.Bacteroidia.Flavobacteriales.NS9 marine group.	1	default.to.1
ASV_482	Bacteria	Bacteroidota	Bacteroidia	Flavobacteriales	NS7 marine group		Bacteria.Bacteroidota.Bacteroidia.Flavobacteriales.NS7 marine group.	1	default.to.1
ASV_1456	Bacteria	Proteobacteria	Gammaproteobacteria	Pseudomonadales	SAR86 clade		Bacteria.Proteobacteria.Gammaproteobacteria.Pseudomonadales.SAR86 clade.	4.73842	from.order
ASV_2950	Bacteria	Proteobacteria	Alphaproteobacteria	Rhodospirillales	AEGEAN-169 marine group		Bacteria.Proteobacteria.Alphaproteobacteria.Rhodospirillales.AEGEAN-169 marine group.	2.23562	from.order
ASV_1170	Bacteria	Proteobacteria	Alphaproteobacteria	Defluviicoccales			Bacteria.Proteobacteria.Alphaproteobacteria.Defluviicoccales..	1	default.to.1
ASV_2198	Bacteria	Proteobacteria	Gammaproteobacteria	Salinisphaerales	Salinisphaeraceae	Salinisphaera	Bacteria.Proteobacteria.Gammaproteobacteria.Salinisphaerales.Salinisphaeraceae.Salinisphaera	1	exact
ASV_800	Bacteria	Marinimicrobia (SAR406 clade)					Bacteria.Marinimicrobia (SAR406 clade)....	1	default.to.1
ASV_4035	Archaea	Thermoplasmatota	Thermoplasmata	Marine Group II			Archaea.Thermoplasmatota.Thermoplasmata.Marine Group II..	1	default.to.1
ASV_4207	Archaea	Thermoplasmatota	Thermoplasmata	Marine Group III			Archaea.Thermoplasmatota.Thermoplasmata.Marine Group III..	1	default.to.1
ASV_4255	Bacteria	Nitrospinota	Nitrospinia	Nitrospinales	Nitrospinaceae	Nitrospina	Bacteria.Nitrospinota.Nitrospinia.Nitrospinales.Nitrospinaceae.Nitrospina	1	exact
ASV_2668	Bacteria	Proteobacteria	Alphaproteobacteria	Rhodospirillales	AEGEAN-169 marine group		Bacteria.Proteobacteria.Alphaproteobacteria.Rhodospirillales.AEGEAN-169 marine group.	2.23562	from.order
ASV_4259	Bacteria	Nitrospinota	Nitrospinia	Nitrospinales	Nitrospinaceae	Nitrospina	Bacteria.Nitrospinota.Nitrospinia.Nitrospinales.Nitrospinaceae.Nitrospina	1	exact
ASV_999	Bacteria	Dadabacteria	Dadabacteriia	Dadabacteriales			Bacteria.Dadabacteria.Dadabacteriia.Dadabacteriales..	1	default.to.1
ASV_3569	Bacteria	Acidobacteriota	Vicinamibacteria	Vicinamibacterales			Bacteria.Acidobacteriota.Vicinamibacteria.Vicinamibacterales..	1	default.to.1
ASV_3869	Archaea	Thermoplasmatota	Thermoplasmata	Marine Group II			Archaea.Thermoplasmatota.Thermoplasmata.Marine Group II..	1	default.to.1
ASV_4175	Archaea	Crenarchaeota	Nitrososphaeria	Nitrosopumilales	Nitrosopumilaceae		Archaea.Crenarchaeota.Nitrososphaeria.Nitrosopumilales.Nitrosopumilaceae.	1	default.to.1
ASV_1813	Bacteria	Proteobacteria	Alphaproteobacteria	SAR11 clade	Clade II		Bacteria.Proteobacteria.Alphaproteobacteria.SAR11 clade.Clade II.	1	default.to.1
ASV_561	Bacteria	Proteobacteria	Alphaproteobacteria	SAR11 clade	Clade IV		Bacteria.Proteobacteria.Alphaproteobacteria.SAR11 clade.Clade IV.	1	default.to.1
ASV_2534	Archaea	Thermoplasmatota	Thermoplasmata	Marine Group II			Archaea.Thermoplasmatota.Thermoplasmata.Marine Group II..	1	default.to.1
ASV_4217	Bacteria	Acidobacteriota	Vicinamibacteria	Vicinamibacterales			Bacteria.Acidobacteriota.Vicinamibacteria.Vicinamibacterales..	1	default.to.1
ASV_1078	Bacteria	Cyanobacteria	Cyanobacteriia	Synechococcales	Cyanobiaceae	Prochlorococcus_MIT9313	Bacteria.Cyanobacteria.Cyanobacteriia.Synechococcales.Cyanobiaceae.Prochlorococcus_MIT9313	1	default.to.1
ASV_3913	Bacteria	Cyanobacteria	Cyanobacteriia	Synechococcales	Cyanobiaceae		Bacteria.Cyanobacteria.Cyanobacteriia.Synechococcales.Cyanobiaceae.	1	default.to.1
ASV_335	Archaea	Crenarchaeota	Nitrososphaeria	Nitrosopumilales	Nitrosopumilaceae		Archaea.Crenarchaeota.Nitrososphaeria.Nitrosopumilales.Nitrosopumilaceae.	1	default.to.1
ASV_647	Archaea	Thermoplasmatota	Thermoplasmata	Marine Group II			Archaea.Thermoplasmatota.Thermoplasmata.Marine Group II..	1	default.to.1
ASV_668	Bacteria	Proteobacteria	Alphaproteobacteria	Puniceispirillales	SAR116 clade		Bacteria.Proteobacteria.Alphaproteobacteria.Puniceispirillales.SAR116 clade.	1	default.to.1
ASV_2294	Bacteria	Proteobacteria	Alphaproteobacteria	SAR11 clade	Clade II		Bacteria.Proteobacteria.Alphaproteobacteria.SAR11 clade.Clade II.	1	default.to.1
ASV_3137	Bacteria	SAR324 clade(Marine group B)					Bacteria.SAR324 clade(Marine group B)....	1	default.to.1
ASV_3831	Bacteria	Planctomycetota	Planctomycetes	Pirellulales	Pirellulaceae	Rhodopirellula	Bacteria.Planctomycetota.Planctomycetes.Pirellulales.Pirellulaceae.Rhodopirellula	1	exact
ASV_709	Archaea	Crenarchaeota	Nitrososphaeria	Nitrosopumilales	Nitrosopumilaceae		Archaea.Crenarchaeota.Nitrososphaeria.Nitrosopumilales.Nitrosopumilaceae.	1	default.to.1
ASV_1953	Bacteria	Proteobacteria	Alphaproteobacteria	Puniceispirillales	SAR116 clade		Bacteria.Proteobacteria.Alphaproteobacteria.Puniceispirillales.SAR116 clade.	1	default.to.1
ASV_2554	Bacteria	Proteobacteria	Gammaproteobacteria	UBA10353 marine group			Bacteria.Proteobacteria.Gammaproteobacteria.UBA10353 marine group..	1	default.to.1
ASV_2842	Bacteria	Proteobacteria	Alphaproteobacteria	SAR11 clade	Clade I	Clade Ib	Bacteria.Proteobacteria.Alphaproteobacteria.SAR11 clade.Clade I.Clade Ib	1	default.to.1
ASV_2110	Bacteria	Proteobacteria	Alphaproteobacteria	SAR11 clade	Clade II		Bacteria.Proteobacteria.Alphaproteobacteria.SAR11 clade.Clade II.	1	default.to.1
ASV_3153	Bacteria	Chloroflexi	Dehalococcoidia	SAR202 clade			Bacteria.Chloroflexi.Dehalococcoidia.SAR202 clade..	1	default.to.1
ASV_4296	Archaea	Crenarchaeota	Nitrososphaeria	Nitrosopumilales	Nitrosopumilaceae		Archaea.Crenarchaeota.Nitrososphaeria.Nitrosopumilales.Nitrosopumilaceae.	1	default.to.1
ASV_4297	Archaea	Thermoplasmatota	Thermoplasmata	Marine Group III			Archaea.Thermoplasmatota.Thermoplasmata.Marine Group III..	1	default.to.1
ASV_983	Bacteria	Proteobacteria	Gammaproteobacteria	Pseudomonadales	SAR86 clade		Bacteria.Proteobacteria.Gammaproteobacteria.Pseudomonadales.SAR86 clade.	4.73842	from.order
ASV_2687	Bacteria	Chloroflexi	Dehalococcoidia	SAR202 clade			Bacteria.Chloroflexi.Dehalococcoidia.SAR202 clade..	1	default.to.1
ASV_3254	Bacteria	Planctomycetota	OM190				Bacteria.Planctomycetota.OM190...	1	default.to.1
ASV_834	Bacteria	Planctomycetota	Planctomycetes	Pirellulales	Pirellulaceae	Rhodopirellula	Bacteria.Planctomycetota.Planctomycetes.Pirellulales.Pirellulaceae.Rhodopirellula	1	exact
ASV_1818	Bacteria	Proteobacteria	Alphaproteobacteria	Defluviicoccales			Bacteria.Proteobacteria.Alphaproteobacteria.Defluviicoccales..	1	default.to.1
ASV_2070	Bacteria	Bacteroidota	Bacteroidia	Flavobacteriales	NS9 marine group		Bacteria.Bacteroidota.Bacteroidia.Flavobacteriales.NS9 marine group.	1	default.to.1
ASV_4003	Bacteria	SAR324 clade(Marine group B)					Bacteria.SAR324 clade(Marine group B)....	1	default.to.1
ASV_3351	Bacteria	Proteobacteria	Alphaproteobacteria	SAR11 clade	Clade II		Bacteria.Proteobacteria.Alphaproteobacteria.SAR11 clade.Clade II.	1	default.to.1
ASV_3939	Bacteria	Actinobacteriota	Acidimicrobiia	Actinomarinales	Actinomarinaceae	Candidatus Actinomarina	Bacteria.Actinobacteriota.Acidimicrobiia.Actinomarinales.Actinomarinaceae.Candidatus Actinomarina	1	default.to.1
ASV_1012	Bacteria	Proteobacteria	Gammaproteobacteria	Pseudomonadales	KI89A clade		Bacteria.Proteobacteria.Gammaproteobacteria.Pseudomonadales.KI89A clade.	4.73842	from.order
ASV_2977	Bacteria	Proteobacteria	Gammaproteobacteria	Pseudomonadales	Spongiibacteraceae	Spongiibacter	Bacteria.Proteobacteria.Gammaproteobacteria.Pseudomonadales.Spongiibacteraceae.Spongiibacter	4.73842	exact
ASV_3004	Bacteria	Marinimicrobia (SAR406 clade)					Bacteria.Marinimicrobia (SAR406 clade)....	1	default.to.1
ASV_318	Bacteria	Marinimicrobia (SAR406 clade)					Bacteria.Marinimicrobia (SAR406 clade)....	1	default.to.1
ASV_762	Archaea	Crenarchaeota	Nitrososphaeria	Nitrosopumilales	Nitrosopumilaceae		Archaea.Crenarchaeota.Nitrososphaeria.Nitrosopumilales.Nitrosopumilaceae.	1	default.to.1
ASV_4072	Bacteria	Proteobacteria	Gammaproteobacteria	Enterobacterales	Pseudoalteromonadaceae	Pseudoalteromonas	Bacteria.Proteobacteria.Gammaproteobacteria.Enterobacterales.Pseudoalteromonadaceae.Pseudoalteromonas	7.06714	exact
ASV_1325	Bacteria	Proteobacteria	Gammaproteobacteria	Enterobacterales	Alteromonadaceae	Alteromonas	Bacteria.Proteobacteria.Gammaproteobacteria.Enterobacterales.Alteromonadaceae.Alteromonas	7.06714	exact
ASV_4043	Bacteria	Proteobacteria	Gammaproteobacteria	Pseudomonadales	KI89A clade		Bacteria.Proteobacteria.Gammaproteobacteria.Pseudomonadales.KI89A clade.	4.73842	from.order
ASV_4273	Bacteria	Marinimicrobia (SAR406 clade)					Bacteria.Marinimicrobia (SAR406 clade)....	1	default.to.1
ASV_765	Bacteria	Chloroflexi	Dehalococcoidia	SAR202 clade			Bacteria.Chloroflexi.Dehalococcoidia.SAR202 clade..	1	default.to.1
ASV_2303	Bacteria	Proteobacteria	Alphaproteobacteria	AT-s3-44			Bacteria.Proteobacteria.Alphaproteobacteria.AT-s3-44..	1	default.to.1
ASV_4230	Archaea	Crenarchaeota	Nitrososphaeria	Nitrosopumilales	Nitrosopumilaceae		Archaea.Crenarchaeota.Nitrososphaeria.Nitrosopumilales.Nitrosopumilaceae.	1	default.to.1
ASV_1442	Bacteria	Proteobacteria	Gammaproteobacteria	Enterobacterales	Pseudoalteromonadaceae	Pseudoalteromonas	Bacteria.Proteobacteria.Gammaproteobacteria.Enterobacterales.Pseudoalteromonadaceae.Pseudoalteromonas	7.06714	exact
ASV_1524	Bacteria	Marinimicrobia (SAR406 clade)					Bacteria.Marinimicrobia (SAR406 clade)....	1	default.to.1
ASV_3922	Archaea	Crenarchaeota	Nitrososphaeria	Nitrosopumilales	Nitrosopumilaceae		Archaea.Crenarchaeota.Nitrososphaeria.Nitrosopumilales.Nitrosopumilaceae.	1	default.to.1
ASV_1504	Bacteria	Chloroflexi	Dehalococcoidia	SAR202 clade			Bacteria.Chloroflexi.Dehalococcoidia.SAR202 clade..	1	default.to.1
ASV_2181	Bacteria	Gemmatimonadota	PAUC43f marine benthic group				Bacteria.Gemmatimonadota.PAUC43f marine benthic group...	1	default.to.1
ASV_4079	Bacteria	Myxococcota	Myxococcia	Myxococcales	Myxococcaceae	P3OB-42	Bacteria.Myxococcota.Myxococcia.Myxococcales.Myxococcaceae.P3OB-42	1	default.to.1
ASV_1352	Bacteria	Proteobacteria	Alphaproteobacteria	SAR11 clade	Clade I	Clade Ia	Bacteria.Proteobacteria.Alphaproteobacteria.SAR11 clade.Clade I.Clade Ia	1	default.to.1
ASV_3406	Archaea	Thermoplasmatota	Thermoplasmata	Marine Group II			Archaea.Thermoplasmatota.Thermoplasmata.Marine Group II..	1	default.to.1
ASV_3778	Archaea	Crenarchaeota	Nitrososphaeria	Nitrosopumilales	Nitrosopumilaceae		Archaea.Crenarchaeota.Nitrososphaeria.Nitrosopumilales.Nitrosopumilaceae.	1	default.to.1
ASV_2807	Archaea	Crenarchaeota	Nitrososphaeria	Nitrosopumilales	Nitrosopumilaceae	Candidatus Nitrosopelagicus	Archaea.Crenarchaeota.Nitrososphaeria.Nitrosopumilales.Nitrosopumilaceae.Candidatus Nitrosopelagicus	1	default.to.1
ASV_3706	Bacteria	Proteobacteria	Alphaproteobacteria	SAR11 clade	Clade II		Bacteria.Proteobacteria.Alphaproteobacteria.SAR11 clade.Clade II.	1	default.to.1
ASV_3762	Bacteria	Nitrospinota	Nitrospinia	Nitrospinales	Nitrospinaceae	Nitrospina	Bacteria.Nitrospinota.Nitrospinia.Nitrospinales.Nitrospinaceae.Nitrospina	1	exact
ASV_3890	Bacteria	Marinimicrobia (SAR406 clade)					Bacteria.Marinimicrobia (SAR406 clade)....	1	default.to.1
ASV_2016	Bacteria	Proteobacteria	Alphaproteobacteria	SAR11 clade	Clade II		Bacteria.Proteobacteria.Alphaproteobacteria.SAR11 clade.Clade II.	1	default.to.1
ASV_4010	Bacteria	Bacteroidota	Bacteroidia	Cytophagales	Cyclobacteriaceae	Marinoscillum	Bacteria.Bacteroidota.Bacteroidia.Cytophagales.Cyclobacteriaceae.Marinoscillum	1	exact
ASV_1931	Bacteria	Cyanobacteria	Cyanobacteriia	Synechococcales	Cyanobiaceae	Prochlorococcus_MIT9313	Bacteria.Cyanobacteria.Cyanobacteriia.Synechococcales.Cyanobiaceae.Prochlorococcus_MIT9313	1	default.to.1
ASV_2335	Bacteria	Proteobacteria	Alphaproteobacteria	Sphingomonadales	Sphingomonadaceae	Sphingopyxis	Bacteria.Proteobacteria.Alphaproteobacteria.Sphingomonadales.Sphingomonadaceae.Sphingopyxis	1.05998	exact
ASV_1213	Bacteria	Chloroflexi	Dehalococcoidia	SAR202 clade			Bacteria.Chloroflexi.Dehalococcoidia.SAR202 clade..	1	default.to.1
ASV_1888	Bacteria	Bacteroidota	Bacteroidia	Flavobacteriales	NS7 marine group		Bacteria.Bacteroidota.Bacteroidia.Flavobacteriales.NS7 marine group.	1	default.to.1
ASV_3553	Bacteria	Chloroflexi	Dehalococcoidia	SAR202 clade			Bacteria.Chloroflexi.Dehalococcoidia.SAR202 clade..	1	default.to.1
ASV_4325	Bacteria	Actinobacteriota	Acidimicrobiia	Microtrichales	Microtrichaceae		Bacteria.Actinobacteriota.Acidimicrobiia.Microtrichales.Microtrichaceae.	1	default.to.1
ASV_1476	Bacteria	Proteobacteria	Gammaproteobacteria	Pseudomonadales	Pseudohongiellaceae	Pseudohongiella	Bacteria.Proteobacteria.Gammaproteobacteria.Pseudomonadales.Pseudohongiellaceae.Pseudohongiella	4.73842	exact
ASV_1986	Bacteria	Proteobacteria	Gammaproteobacteria	Enterobacterales	Vibrionaceae	Vibrio	Bacteria.Proteobacteria.Gammaproteobacteria.Enterobacterales.Vibrionaceae.Vibrio	7.06714	exact
ASV_4432	Bacteria	Proteobacteria	Gammaproteobacteria	Pseudomonadales	Halieaceae	OM60(NOR5) clade	Bacteria.Proteobacteria.Gammaproteobacteria.Pseudomonadales.Halieaceae.OM60(NOR5) clade	4.73842	from.order
ASV_409	Bacteria	Bacteroidota	Bacteroidia	Flavobacteriales	Flavobacteriaceae	Winogradskyella	Bacteria.Bacteroidota.Bacteroidia.Flavobacteriales.Flavobacteriaceae.Winogradskyella	1	exact
ASV_1107	Bacteria	Planctomycetota	Phycisphaerae	Phycisphaerales	Phycisphaeraceae	FS140-16B-02 marine group	Bacteria.Planctomycetota.Phycisphaerae.Phycisphaerales.Phycisphaeraceae.FS140-16B-02 marine group	1	default.to.1
ASV_3025	Bacteria	Actinobacteriota	Actinobacteria	Micrococcales	Micrococcaceae	Micrococcus	Bacteria.Actinobacteriota.Actinobacteria.Micrococcales.Micrococcaceae.Micrococcus	1	exact
ASV_4413	Bacteria	Cyanobacteria	Cyanobacteriia	Synechococcales	Cyanobiaceae	Prochlorococcus_MIT9313	Bacteria.Cyanobacteria.Cyanobacteriia.Synechococcales.Cyanobiaceae.Prochlorococcus_MIT9313	1	default.to.1
ASV_2428	Archaea	Crenarchaeota	Nitrososphaeria	Nitrosopumilales	Nitrosopumilaceae		Archaea.Crenarchaeota.Nitrososphaeria.Nitrosopumilales.Nitrosopumilaceae.	1	default.to.1
ASV_4096	Bacteria	Planctomycetota	Planctomycetes	Pirellulales	Pirellulaceae		Bacteria.Planctomycetota.Planctomycetes.Pirellulales.Pirellulaceae.	1	default.to.1
ASV_4438	Bacteria	Proteobacteria	Alphaproteobacteria	Defluviicoccales			Bacteria.Proteobacteria.Alphaproteobacteria.Defluviicoccales..	1	default.to.1
ASV_1658	Bacteria	Proteobacteria	Alphaproteobacteria	Defluviicoccales			Bacteria.Proteobacteria.Alphaproteobacteria.Defluviicoccales..	1	default.to.1
ASV_3306	Bacteria	Proteobacteria	Gammaproteobacteria	UBA10353 marine group			Bacteria.Proteobacteria.Gammaproteobacteria.UBA10353 marine group..	1	default.to.1
ASV_2986	Archaea	Crenarchaeota	Nitrososphaeria	Nitrosopumilales	Nitrosopumilaceae	Candidatus Nitrosopelagicus	Archaea.Crenarchaeota.Nitrososphaeria.Nitrosopumilales.Nitrosopumilaceae.Candidatus Nitrosopelagicus	1	default.to.1
ASV_4199	Bacteria	Actinobacteriota	Acidimicrobiia	Microtrichales	Microtrichaceae	Sva0996 marine group	Bacteria.Actinobacteriota.Acidimicrobiia.Microtrichales.Microtrichaceae.Sva0996 marine group	1	default.to.1
ASV_650	Bacteria	Gemmatimonadota	BD2-11 terrestrial group				Bacteria.Gemmatimonadota.BD2-11 terrestrial group...	1	default.to.1
ASV_3667	Bacteria	Proteobacteria	Alphaproteobacteria	SAR11 clade	Clade II		Bacteria.Proteobacteria.Alphaproteobacteria.SAR11 clade.Clade II.	1	default.to.1
ASV_4167	Bacteria	Proteobacteria	Alphaproteobacteria	SAR11 clade	Clade I	Clade Ib	Bacteria.Proteobacteria.Alphaproteobacteria.SAR11 clade.Clade I.Clade Ib	1	default.to.1
ASV_4404	Bacteria	Marinimicrobia (SAR406 clade)					Bacteria.Marinimicrobia (SAR406 clade)....	1	default.to.1
ASV_1249	Bacteria	Bacteroidota	Bacteroidia	Flavobacteriales	NS9 marine group		Bacteria.Bacteroidota.Bacteroidia.Flavobacteriales.NS9 marine group.	1	default.to.1
ASV_3510	Bacteria	Acidobacteriota	Vicinamibacteria	Vicinamibacterales			Bacteria.Acidobacteriota.Vicinamibacteria.Vicinamibacterales..	1	default.to.1
ASV_2099	Bacteria	Proteobacteria	Alphaproteobacteria	Rhodospirillales	AEGEAN-169 marine group		Bacteria.Proteobacteria.Alphaproteobacteria.Rhodospirillales.AEGEAN-169 marine group.	2.23562	from.order
ASV_530	Bacteria	Marinimicrobia (SAR406 clade)					Bacteria.Marinimicrobia (SAR406 clade)....	1	default.to.1
ASV_3038	Bacteria	Marinimicrobia (SAR406 clade)					Bacteria.Marinimicrobia (SAR406 clade)....	1	default.to.1
ASV_3042	Bacteria	Cyanobacteria	Cyanobacteriia	Synechococcales	Cyanobiaceae	Cyanobium PCC-6307	Bacteria.Cyanobacteria.Cyanobacteriia.Synechococcales.Cyanobiaceae.Cyanobium PCC-6307	1	default.to.1
ASV_3503	Bacteria	Proteobacteria	Gammaproteobacteria	Pseudomonadales	KI89A clade		Bacteria.Proteobacteria.Gammaproteobacteria.Pseudomonadales.KI89A clade.	4.73842	from.order
ASV_988	Archaea	Crenarchaeota	Nitrososphaeria	Marine Benthic Group A			Archaea.Crenarchaeota.Nitrososphaeria.Marine Benthic Group A..	1	default.to.1
ASV_1871	Archaea	Crenarchaeota	Nitrososphaeria	Nitrosopumilales	Nitrosopumilaceae	Candidatus Nitrosopelagicus	Archaea.Crenarchaeota.Nitrososphaeria.Nitrosopumilales.Nitrosopumilaceae.Candidatus Nitrosopelagicus	1	default.to.1
ASV_1967	Bacteria	Myxococcota	bacteriap25				Bacteria.Myxococcota.bacteriap25...	1	default.to.1
ASV_4479	Bacteria	SAR324 clade(Marine group B)					Bacteria.SAR324 clade(Marine group B)....	1	default.to.1
ASV_4393	Bacteria	Cyanobacteria	Cyanobacteriia	Synechococcales	Cyanobiaceae	Prochlorococcus_MIT9313	Bacteria.Cyanobacteria.Cyanobacteriia.Synechococcales.Cyanobiaceae.Prochlorococcus_MIT9313	1	default.to.1
ASV_4484	Archaea	Thermoplasmatota	Thermoplasmata	Marine Group III			Archaea.Thermoplasmatota.Thermoplasmata.Marine Group III..	1	default.to.1
ASV_4485	Archaea	Thermoplasmatota	Thermoplasmata	Marine Group II			Archaea.Thermoplasmatota.Thermoplasmata.Marine Group II..	1	default.to.1
ASV_2657	Archaea	Crenarchaeota	Nitrososphaeria	Nitrosopumilales	Nitrosopumilaceae		Archaea.Crenarchaeota.Nitrososphaeria.Nitrosopumilales.Nitrosopumilaceae.	1	default.to.1
ASV_4495	Archaea	Crenarchaeota	Nitrososphaeria	Nitrosopumilales	Nitrosopumilaceae		Archaea.Crenarchaeota.Nitrososphaeria.Nitrosopumilales.Nitrosopumilaceae.	1	default.to.1
ASV_1623	Bacteria	Proteobacteria	Alphaproteobacteria	Rhodobacterales	Rhodobacteraceae	Albimonas	Bacteria.Proteobacteria.Alphaproteobacteria.Rhodobacterales.Rhodobacteraceae.Albimonas	2.60983	exact
ASV_679	Archaea	Thermoplasmatota	Thermoplasmata	Marine Group III			Archaea.Thermoplasmatota.Thermoplasmata.Marine Group III..	1	default.to.1
ASV_1477	Bacteria	NB1-j					Bacteria.NB1-j....	1	default.to.1
ASV_3142	Bacteria	Proteobacteria	Alphaproteobacteria	SAR11 clade	Clade II		Bacteria.Proteobacteria.Alphaproteobacteria.SAR11 clade.Clade II.	1	default.to.1
ASV_4322	Bacteria	Proteobacteria	Alphaproteobacteria	Rhizobiales	Hyphomicrobiaceae	Hyphomicrobium	Bacteria.Proteobacteria.Alphaproteobacteria.Rhizobiales.Hyphomicrobiaceae.Hyphomicrobium	1	exact
ASV_4454	Archaea	Crenarchaeota	Nitrososphaeria	Nitrosopumilales	Nitrosopumilaceae	Candidatus Nitrosopelagicus	Archaea.Crenarchaeota.Nitrososphaeria.Nitrosopumilales.Nitrosopumilaceae.Candidatus Nitrosopelagicus	1	default.to.1
ASV_1194	Bacteria	Proteobacteria	Alphaproteobacteria	SAR11 clade	Clade I	Clade Ia	Bacteria.Proteobacteria.Alphaproteobacteria.SAR11 clade.Clade I.Clade Ia	1	default.to.1
ASV_1695	Bacteria	Proteobacteria	Alphaproteobacteria	Micavibrionales	Micavibrionaceae		Bacteria.Proteobacteria.Alphaproteobacteria.Micavibrionales.Micavibrionaceae.	1	default.to.1
ASV_2907	Bacteria	Chloroflexi	Dehalococcoidia	SAR202 clade			Bacteria.Chloroflexi.Dehalococcoidia.SAR202 clade..	1	default.to.1
ASV_845	Bacteria	Proteobacteria	Alphaproteobacteria	SAR11 clade	Clade II		Bacteria.Proteobacteria.Alphaproteobacteria.SAR11 clade.Clade II.	1	default.to.1
ASV_4524	Bacteria	Actinobacteriota	Acidimicrobiia	Actinomarinales			Bacteria.Actinobacteriota.Acidimicrobiia.Actinomarinales..	1	default.to.1
ASV_3178	Archaea	Thermoplasmatota	Thermoplasmata	Marine Group II			Archaea.Thermoplasmatota.Thermoplasmata.Marine Group II..	1	default.to.1
ASV_337	Bacteria	Proteobacteria	Alphaproteobacteria	Rhodospirillales	Magnetospiraceae	Magnetospira	Bacteria.Proteobacteria.Alphaproteobacteria.Rhodospirillales.Magnetospiraceae.Magnetospira	2.23562	from.order
ASV_3360	Bacteria	Proteobacteria	Gammaproteobacteria	Pseudomonadales	SAR86 clade		Bacteria.Proteobacteria.Gammaproteobacteria.Pseudomonadales.SAR86 clade.	4.73842	from.order
ASV_4535	Bacteria	Marinimicrobia (SAR406 clade)					Bacteria.Marinimicrobia (SAR406 clade)....	1	default.to.1
ASV_2065	Bacteria	Proteobacteria	Gammaproteobacteria	UBA10353 marine group			Bacteria.Proteobacteria.Gammaproteobacteria.UBA10353 marine group..	1	default.to.1
ASV_1963	Bacteria	Bacteroidota	Bacteroidia	Flavobacteriales	Flavobacteriaceae	Marixanthomonas	Bacteria.Bacteroidota.Bacteroidia.Flavobacteriales.Flavobacteriaceae.Marixanthomonas	1	exact
ASV_1114	Archaea	Thermoplasmatota	Thermoplasmata	Marine Group III			Archaea.Thermoplasmatota.Thermoplasmata.Marine Group III..	1	default.to.1
ASV_1840	Bacteria	Actinobacteriota	Acidimicrobiia	Actinomarinales	Actinomarinaceae	Candidatus Actinomarina	Bacteria.Actinobacteriota.Acidimicrobiia.Actinomarinales.Actinomarinaceae.Candidatus Actinomarina	1	default.to.1
ASV_4088	Bacteria	Actinobacteriota	Acidimicrobiia	Microtrichales	Microtrichaceae	Sva0996 marine group	Bacteria.Actinobacteriota.Acidimicrobiia.Microtrichales.Microtrichaceae.Sva0996 marine group	1	default.to.1
ASV_1300	Bacteria	Chloroflexi	Dehalococcoidia	SAR202 clade			Bacteria.Chloroflexi.Dehalococcoidia.SAR202 clade..	1	default.to.1
ASV_2883	Archaea	Crenarchaeota	Nitrososphaeria	Nitrosopumilales	Nitrosopumilaceae		Archaea.Crenarchaeota.Nitrososphaeria.Nitrosopumilales.Nitrosopumilaceae.	1	default.to.1
ASV_3253	Bacteria	Proteobacteria	Alphaproteobacteria	SAR11 clade	Clade I	Clade Ib	Bacteria.Proteobacteria.Alphaproteobacteria.SAR11 clade.Clade I.Clade Ib	1	default.to.1
ASV_3592	Archaea	Crenarchaeota	Nitrososphaeria	Nitrosopumilales	Nitrosopumilaceae		Archaea.Crenarchaeota.Nitrososphaeria.Nitrosopumilales.Nitrosopumilaceae.	1	default.to.1
ASV_1523	Bacteria	Proteobacteria	Alphaproteobacteria	Defluviicoccales			Bacteria.Proteobacteria.Alphaproteobacteria.Defluviicoccales..	1	default.to.1
ASV_2012	Bacteria	Planctomycetota	Planctomycetes	Pirellulales	Pirellulaceae		Bacteria.Planctomycetota.Planctomycetes.Pirellulales.Pirellulaceae.	1	default.to.1
ASV_4272	Bacteria	Bacteroidota	Bacteroidia	Flavobacteriales	Flavobacteriaceae	NS5 marine group	Bacteria.Bacteroidota.Bacteroidia.Flavobacteriales.Flavobacteriaceae.NS5 marine group	1	default.to.1
ASV_3063	Archaea	Crenarchaeota	Nitrososphaeria	Nitrosopumilales	Nitrosopumilaceae		Archaea.Crenarchaeota.Nitrososphaeria.Nitrosopumilales.Nitrosopumilaceae.	1	default.to.1
ASV_4574	Bacteria	Bdellovibrionota	Bdellovibrionia	Bacteriovoracales	Bacteriovoracaceae	Peredibacter	Bacteria.Bdellovibrionota.Bdellovibrionia.Bacteriovoracales.Bacteriovoracaceae.Peredibacter	1	exact
ASV_2962	Bacteria	Cyanobacteria	Cyanobacteriia	Synechococcales	Cyanobiaceae	Prochlorococcus_MIT9313	Bacteria.Cyanobacteria.Cyanobacteriia.Synechococcales.Cyanobiaceae.Prochlorococcus_MIT9313	1	default.to.1
ASV_3024	Bacteria	Proteobacteria	Alphaproteobacteria	Puniceispirillales	SAR116 clade		Bacteria.Proteobacteria.Alphaproteobacteria.Puniceispirillales.SAR116 clade.	1	default.to.1
ASV_2439	Archaea	Crenarchaeota	Nitrososphaeria	Nitrosopumilales	Nitrosopumilaceae		Archaea.Crenarchaeota.Nitrososphaeria.Nitrosopumilales.Nitrosopumilaceae.	1	default.to.1
ASV_4491	Bacteria	Marinimicrobia (SAR406 clade)					Bacteria.Marinimicrobia (SAR406 clade)....	1	default.to.1
ASV_1516	Bacteria	Proteobacteria	Gammaproteobacteria	Pseudomonadales	SAR86 clade		Bacteria.Proteobacteria.Gammaproteobacteria.Pseudomonadales.SAR86 clade.	4.73842	from.order
ASV_1887	Bacteria	Proteobacteria	Alphaproteobacteria	SAR11 clade	Clade II		Bacteria.Proteobacteria.Alphaproteobacteria.SAR11 clade.Clade II.	1	default.to.1
ASV_4594	Bacteria	Proteobacteria	Gammaproteobacteria	Enterobacterales	Pseudoalteromonadaceae	Pseudoalteromonas	Bacteria.Proteobacteria.Gammaproteobacteria.Enterobacterales.Pseudoalteromonadaceae.Pseudoalteromonas	7.06714	exact
ASV_2154	Bacteria	Proteobacteria	Alphaproteobacteria	Rhodospirillales	Magnetospiraceae		Bacteria.Proteobacteria.Alphaproteobacteria.Rhodospirillales.Magnetospiraceae.	2.23562	from.order
ASV_3047	Bacteria	Marinimicrobia (SAR406 clade)					Bacteria.Marinimicrobia (SAR406 clade)....	1	default.to.1
ASV_3367	Bacteria	Chloroflexi	Dehalococcoidia	SAR202 clade			Bacteria.Chloroflexi.Dehalococcoidia.SAR202 clade..	1	default.to.1
ASV_4599	Bacteria	Marinimicrobia (SAR406 clade)					Bacteria.Marinimicrobia (SAR406 clade)....	1	default.to.1
ASV_4601	Bacteria	Nitrospinota	Nitrospinia	Nitrospinales	Nitrospinaceae	Nitrospina	Bacteria.Nitrospinota.Nitrospinia.Nitrospinales.Nitrospinaceae.Nitrospina	1	exact
ASV_489	Bacteria	Bacteroidota	Rhodothermia	Balneolales	Balneolaceae	Balneola	Bacteria.Bacteroidota.Rhodothermia.Balneolales.Balneolaceae.Balneola	1	exact
ASV_1495	Bacteria	Proteobacteria	Alphaproteobacteria	SAR11 clade	Clade I	Clade Ib	Bacteria.Proteobacteria.Alphaproteobacteria.SAR11 clade.Clade I.Clade Ib	1	default.to.1
ASV_1607	Archaea	Crenarchaeota	Nitrososphaeria	Nitrosopumilales	Nitrosopumilaceae		Archaea.Crenarchaeota.Nitrososphaeria.Nitrosopumilales.Nitrosopumilaceae.	1	default.to.1
ASV_4026	Bacteria	Planctomycetota	Phycisphaerae	Phycisphaerales	Phycisphaeraceae		Bacteria.Planctomycetota.Phycisphaerae.Phycisphaerales.Phycisphaeraceae.	1	default.to.1
ASV_1356	Bacteria	Proteobacteria	Alphaproteobacteria	Caulobacterales	Hyphomonadaceae	Algimonas	Bacteria.Proteobacteria.Alphaproteobacteria.Caulobacterales.Hyphomonadaceae.Algimonas	1.32979	exact
ASV_2328	Bacteria	Proteobacteria	Alphaproteobacteria	SAR11 clade	Clade I		Bacteria.Proteobacteria.Alphaproteobacteria.SAR11 clade.Clade I.	1	default.to.1
ASV_1744	Archaea	Crenarchaeota	Nitrososphaeria	Nitrosopumilales	Nitrosopumilaceae		Archaea.Crenarchaeota.Nitrososphaeria.Nitrosopumilales.Nitrosopumilaceae.	1	default.to.1
ASV_1866	Archaea	Crenarchaeota	Nitrososphaeria	Nitrosopumilales	Nitrosopumilaceae		Archaea.Crenarchaeota.Nitrososphaeria.Nitrosopumilales.Nitrosopumilaceae.	1	default.to.1
ASV_799	Bacteria	Planctomycetota	Planctomycetes	Pirellulales	Pirellulaceae		Bacteria.Planctomycetota.Planctomycetes.Pirellulales.Pirellulaceae.	1	default.to.1
ASV_2162	Bacteria	Actinobacteriota	Acidimicrobiia	Actinomarinales	Actinomarinaceae	Candidatus Actinomarina	Bacteria.Actinobacteriota.Acidimicrobiia.Actinomarinales.Actinomarinaceae.Candidatus Actinomarina	1	default.to.1
ASV_1641	Bacteria	Chloroflexi	Dehalococcoidia	SAR202 clade			Bacteria.Chloroflexi.Dehalococcoidia.SAR202 clade..	1	default.to.1
ASV_4643	Archaea	Thermoplasmatota	Thermoplasmata	Marine Group II			Archaea.Thermoplasmatota.Thermoplasmata.Marine Group II..	1	default.to.1
ASV_2260	Bacteria	Planctomycetota	Planctomycetes	Pirellulales	Pirellulaceae	Blastopirellula	Bacteria.Planctomycetota.Planctomycetes.Pirellulales.Pirellulaceae.Blastopirellula	1	exact
ASV_3984	Archaea	Crenarchaeota	Nitrososphaeria	Nitrosopumilales	Nitrosopumilaceae		Archaea.Crenarchaeota.Nitrososphaeria.Nitrosopumilales.Nitrosopumilaceae.	1	default.to.1
ASV_4355	Bacteria	Marinimicrobia (SAR406 clade)					Bacteria.Marinimicrobia (SAR406 clade)....	1	default.to.1
ASV_2468	Archaea	Crenarchaeota	Nitrososphaeria	Nitrosopumilales	Nitrosopumilaceae		Archaea.Crenarchaeota.Nitrososphaeria.Nitrosopumilales.Nitrosopumilaceae.	1	default.to.1
ASV_4425	Bacteria	Cyanobacteria	Cyanobacteriia	Synechococcales	Cyanobiaceae	Synechococcus CC9902	Bacteria.Cyanobacteria.Cyanobacteriia.Synechococcales.Cyanobiaceae.Synechococcus CC9902	1	default.to.1
ASV_4561	Bacteria	Actinobacteriota	Acidimicrobiia	Actinomarinales	Actinomarinaceae	Candidatus Actinomarina	Bacteria.Actinobacteriota.Acidimicrobiia.Actinomarinales.Actinomarinaceae.Candidatus Actinomarina	1	default.to.1
ASV_4655	Bacteria	Proteobacteria	Alphaproteobacteria	SAR11 clade	Clade I		Bacteria.Proteobacteria.Alphaproteobacteria.SAR11 clade.Clade I.	1	default.to.1
ASV_1776	Bacteria	Bacteroidota	Bacteroidia	Flavobacteriales	Flavobacteriaceae	Dokdonia	Bacteria.Bacteroidota.Bacteroidia.Flavobacteriales.Flavobacteriaceae.Dokdonia	1	exact
ASV_2595	Bacteria	Proteobacteria	Alphaproteobacteria	Rhodospirillales	AEGEAN-169 marine group		Bacteria.Proteobacteria.Alphaproteobacteria.Rhodospirillales.AEGEAN-169 marine group.	2.23562	from.order
ASV_4011	Bacteria	Chloroflexi	Dehalococcoidia	SAR202 clade			Bacteria.Chloroflexi.Dehalococcoidia.SAR202 clade..	1	default.to.1
ASV_2346	Bacteria	Proteobacteria	Alphaproteobacteria	SAR11 clade	Clade I		Bacteria.Proteobacteria.Alphaproteobacteria.SAR11 clade.Clade I.	1	default.to.1
ASV_1379	Bacteria	NB1-j					Bacteria.NB1-j....	1	default.to.1
ASV_1729	Bacteria	Marinimicrobia (SAR406 clade)					Bacteria.Marinimicrobia (SAR406 clade)....	1	default.to.1
ASV_4162	Bacteria	Chloroflexi	Dehalococcoidia	SAR202 clade			Bacteria.Chloroflexi.Dehalococcoidia.SAR202 clade..	1	default.to.1
ASV_3728	Bacteria	Chloroflexi	Dehalococcoidia	SAR202 clade			Bacteria.Chloroflexi.Dehalococcoidia.SAR202 clade..	1	default.to.1
ASV_4656	Bacteria	Planctomycetota	Pla3 lineage				Bacteria.Planctomycetota.Pla3 lineage...	1	default.to.1
ASV_4688	Bacteria	Planctomycetota	Planctomycetes	Planctomycetales			Bacteria.Planctomycetota.Planctomycetes.Planctomycetales..	1	default.to.1
ASV_1892	Bacteria	Proteobacteria	Alphaproteobacteria	Rhizobiales	Rhizobiaceae	Allorhizobium-Neorhizobium-Pararhizobium-Rhizobium	Bacteria.Proteobacteria.Alphaproteobacteria.Rhizobiales.Rhizobiaceae.Allorhizobium-Neorhizobium-Pararhizobium-Rhizobium	1.79272	from.family
ASV_3767	Archaea	Thermoplasmatota	Thermoplasmata	Marine Group II			Archaea.Thermoplasmatota.Thermoplasmata.Marine Group II..	1	default.to.1
ASV_1055	Bacteria	Proteobacteria	Alphaproteobacteria	SAR11 clade	Clade I	Clade Ia	Bacteria.Proteobacteria.Alphaproteobacteria.SAR11 clade.Clade I.Clade Ia	1	default.to.1
ASV_3492	Bacteria	Bdellovibrionota	Bdellovibrionia	Bdellovibrionales	Bdellovibrionaceae	OM27 clade	Bacteria.Bdellovibrionota.Bdellovibrionia.Bdellovibrionales.Bdellovibrionaceae.OM27 clade	1	default.to.1
ASV_4334	Bacteria	Bacteroidota	Bacteroidia	Cytophagales	Flammeovirgaceae		Bacteria.Bacteroidota.Bacteroidia.Cytophagales.Flammeovirgaceae.	1	default.to.1
ASV_4439	Bacteria	Proteobacteria	Gammaproteobacteria	UBA10353 marine group			Bacteria.Proteobacteria.Gammaproteobacteria.UBA10353 marine group..	1	default.to.1
ASV_2280	Bacteria	Marinimicrobia (SAR406 clade)					Bacteria.Marinimicrobia (SAR406 clade)....	1	default.to.1
ASV_3421	Bacteria	Verrucomicrobiota	Verrucomicrobiae	Arctic97B-4 marine group			Bacteria.Verrucomicrobiota.Verrucomicrobiae.Arctic97B-4 marine group..	1	default.to.1
ASV_2980	Archaea	Crenarchaeota	Nitrososphaeria	Nitrosopumilales	Nitrosopumilaceae		Archaea.Crenarchaeota.Nitrososphaeria.Nitrosopumilales.Nitrosopumilaceae.	1	default.to.1
ASV_3432	Bacteria	Bacteroidota	Bacteroidia	Flavobacteriales	Flavobacteriaceae	NS5 marine group	Bacteria.Bacteroidota.Bacteroidia.Flavobacteriales.Flavobacteriaceae.NS5 marine group	1	default.to.1
ASV_3613	Bacteria	Proteobacteria	Alphaproteobacteria	Rhodobacterales	Rhodobacteraceae		Bacteria.Proteobacteria.Alphaproteobacteria.Rhodobacterales.Rhodobacteraceae.	2.47857	from.order
ASV_1406	Archaea	Thermoplasmatota	Thermoplasmata	Marine Group III			Archaea.Thermoplasmatota.Thermoplasmata.Marine Group III..	1	default.to.1
ASV_4630	Archaea	Crenarchaeota	Nitrososphaeria	Nitrosopumilales	Nitrosopumilaceae		Archaea.Crenarchaeota.Nitrososphaeria.Nitrosopumilales.Nitrosopumilaceae.	1	default.to.1
ASV_4704	Bacteria	Proteobacteria	Gammaproteobacteria	Pseudomonadales			Bacteria.Proteobacteria.Gammaproteobacteria.Pseudomonadales..	4.73842	from.order
ASV_4720	Bacteria	SAR324 clade(Marine group B)					Bacteria.SAR324 clade(Marine group B)....	1	default.to.1
ASV_4168	Archaea	Crenarchaeota	Nitrososphaeria	Nitrosopumilales	Nitrosopumilaceae		Archaea.Crenarchaeota.Nitrososphaeria.Nitrosopumilales.Nitrosopumilaceae.	1	default.to.1
ASV_4455	Bacteria	Planctomycetota	Planctomycetes	Planctomycetales			Bacteria.Planctomycetota.Planctomycetes.Planctomycetales..	1	default.to.1
ASV_4726	Bacteria	Proteobacteria	Gammaproteobacteria				Bacteria.Proteobacteria.Gammaproteobacteria...	1	default.to.1
ASV_2284	Archaea	Crenarchaeota	Nitrososphaeria	Nitrosopumilales	Nitrosopumilaceae		Archaea.Crenarchaeota.Nitrososphaeria.Nitrosopumilales.Nitrosopumilaceae.	1	default.to.1
ASV_4346	Bacteria	Marinimicrobia (SAR406 clade)					Bacteria.Marinimicrobia (SAR406 clade)....	1	default.to.1
ASV_938	Bacteria	Bacteroidota	Bacteroidia	Flavobacteriales	Flavobacteriaceae	NS2b marine group	Bacteria.Bacteroidota.Bacteroidia.Flavobacteriales.Flavobacteriaceae.NS2b marine group	1	default.to.1
ASV_4528	Archaea	Crenarchaeota	Nitrososphaeria	Nitrosopumilales	Nitrosopumilaceae		Archaea.Crenarchaeota.Nitrososphaeria.Nitrosopumilales.Nitrosopumilaceae.	1	default.to.1
ASV_301	Bacteria	Proteobacteria	Alphaproteobacteria	Rhodospirillales	Magnetospiraceae		Bacteria.Proteobacteria.Alphaproteobacteria.Rhodospirillales.Magnetospiraceae.	2.23562	from.order
ASV_3458	Bacteria	Desulfobacterota	Desulfuromonadia	PB19			Bacteria.Desulfobacterota.Desulfuromonadia.PB19..	1	default.to.1
ASV_4746	Bacteria	Proteobacteria	Alphaproteobacteria	SAR11 clade	Clade II		Bacteria.Proteobacteria.Alphaproteobacteria.SAR11 clade.Clade II.	1	default.to.1
ASV_796	Bacteria	Proteobacteria	Alphaproteobacteria	SAR11 clade	Clade II		Bacteria.Proteobacteria.Alphaproteobacteria.SAR11 clade.Clade II.	1	default.to.1
ASV_1675	Bacteria	Gemmatimonadota	BD2-11 terrestrial group				Bacteria.Gemmatimonadota.BD2-11 terrestrial group...	1	default.to.1
ASV_1601	Bacteria	PAUC34f					Bacteria.PAUC34f....	1	default.to.1
ASV_4761	Archaea	Crenarchaeota	Nitrososphaeria	Nitrosopumilales	Nitrosopumilaceae		Archaea.Crenarchaeota.Nitrososphaeria.Nitrosopumilales.Nitrosopumilaceae.	1	default.to.1
ASV_2271	Bacteria	Chloroflexi	Dehalococcoidia	SAR202 clade			Bacteria.Chloroflexi.Dehalococcoidia.SAR202 clade..	1	default.to.1
ASV_4504	Bacteria	Actinobacteriota	Acidimicrobiia	Microtrichales	Microtrichaceae	Sva0996 marine group	Bacteria.Actinobacteriota.Acidimicrobiia.Microtrichales.Microtrichaceae.Sva0996 marine group	1	default.to.1
ASV_3443	Bacteria	Proteobacteria	Gammaproteobacteria	Pseudomonadales	KI89A clade		Bacteria.Proteobacteria.Gammaproteobacteria.Pseudomonadales.KI89A clade.	4.73842	from.order
ASV_4769	Bacteria	Nitrospirota	Nitrospiria	Nitrospirales	Nitrospiraceae	Nitrospira	Bacteria.Nitrospirota.Nitrospiria.Nitrospirales.Nitrospiraceae.Nitrospira	1	default.to.1
ASV_1618	Bacteria	Proteobacteria	Alphaproteobacteria	SAR11 clade	Clade I		Bacteria.Proteobacteria.Alphaproteobacteria.SAR11 clade.Clade I.	1	default.to.1
ASV_1644	Bacteria	Cyanobacteria	Cyanobacteriia	Synechococcales	Cyanobiaceae	Prochlorococcus_MIT9313	Bacteria.Cyanobacteria.Cyanobacteriia.Synechococcales.Cyanobiaceae.Prochlorococcus_MIT9313	1	default.to.1
ASV_3521	Bacteria	Proteobacteria	Alphaproteobacteria	SAR11 clade			Bacteria.Proteobacteria.Alphaproteobacteria.SAR11 clade..	1	default.to.1
ASV_2568	Bacteria	Proteobacteria	Alphaproteobacteria	SAR11 clade	Clade II		Bacteria.Proteobacteria.Alphaproteobacteria.SAR11 clade.Clade II.	1	default.to.1
ASV_4779	Archaea	Thermoplasmatota	Thermoplasmata	Marine Group III			Archaea.Thermoplasmatota.Thermoplasmata.Marine Group III..	1	default.to.1
ASV_1990	Bacteria	Proteobacteria	Gammaproteobacteria	Pseudomonadales	SAR86 clade		Bacteria.Proteobacteria.Gammaproteobacteria.Pseudomonadales.SAR86 clade.	4.73842	from.order
ASV_3722	Bacteria	Proteobacteria	Alphaproteobacteria	SAR11 clade	Clade I	Clade Ib	Bacteria.Proteobacteria.Alphaproteobacteria.SAR11 clade.Clade I.Clade Ib	1	default.to.1
ASV_3931	Bacteria	Proteobacteria	Alphaproteobacteria	SAR11 clade	Clade II		Bacteria.Proteobacteria.Alphaproteobacteria.SAR11 clade.Clade II.	1	default.to.1
ASV_4149	Bacteria						Bacteria.....	1	default.to.1
ASV_4794	Bacteria	Marinimicrobia (SAR406 clade)					Bacteria.Marinimicrobia (SAR406 clade)....	1	default.to.1
ASV_4800	Bacteria	Proteobacteria	Alphaproteobacteria	Rhodobacterales	Rhodobacteraceae		Bacteria.Proteobacteria.Alphaproteobacteria.Rhodobacterales.Rhodobacteraceae.	2.47857	from.order
ASV_1164	Archaea	Crenarchaeota	Nitrososphaeria	Nitrosopumilales	Nitrosopumilaceae		Archaea.Crenarchaeota.Nitrososphaeria.Nitrosopumilales.Nitrosopumilaceae.	1	default.to.1
ASV_3260	Bacteria	Myxococcota	Polyangia	Blfdi19			Bacteria.Myxococcota.Polyangia.Blfdi19..	1	default.to.1
ASV_3410	Bacteria	Actinobacteriota	Acidimicrobiia	Actinomarinales			Bacteria.Actinobacteriota.Acidimicrobiia.Actinomarinales..	1	default.to.1
ASV_4806	Archaea	Crenarchaeota	Nitrososphaeria	Nitrosopumilales	Nitrosopumilaceae		Archaea.Crenarchaeota.Nitrososphaeria.Nitrosopumilales.Nitrosopumilaceae.	1	default.to.1
ASV_4809	Bacteria	Cyanobacteria	Cyanobacteriia	Synechococcales	Cyanobiaceae	Synechococcus CC9902	Bacteria.Cyanobacteria.Cyanobacteriia.Synechococcales.Cyanobiaceae.Synechococcus CC9902	1	default.to.1
ASV_4023	Bacteria	Nitrospinota	Nitrospinia	Nitrospinales	Nitrospinaceae	Nitrospina	Bacteria.Nitrospinota.Nitrospinia.Nitrospinales.Nitrospinaceae.Nitrospina	1	exact
ASV_4815	Bacteria	Marinimicrobia (SAR406 clade)					Bacteria.Marinimicrobia (SAR406 clade)....	1	default.to.1
ASV_2620	Bacteria	Marinimicrobia (SAR406 clade)					Bacteria.Marinimicrobia (SAR406 clade)....	1	default.to.1
ASV_4480	Archaea	Crenarchaeota	Nitrososphaeria	Nitrosopumilales	Nitrosopumilaceae		Archaea.Crenarchaeota.Nitrososphaeria.Nitrosopumilales.Nitrosopumilaceae.	1	default.to.1
ASV_4047	Bacteria	Proteobacteria	Alphaproteobacteria	SAR11 clade	Clade II		Bacteria.Proteobacteria.Alphaproteobacteria.SAR11 clade.Clade II.	1	default.to.1
ASV_2940	Archaea	Crenarchaeota	Nitrososphaeria	Nitrosopumilales	Nitrosopumilaceae		Archaea.Crenarchaeota.Nitrososphaeria.Nitrosopumilales.Nitrosopumilaceae.	1	default.to.1
ASV_4837	Bacteria	Proteobacteria	Gammaproteobacteria	Pseudomonadales	Halomonadaceae	Halomonas	Bacteria.Proteobacteria.Gammaproteobacteria.Pseudomonadales.Halomonadaceae.Halomonas	4.73842	exact
ASV_4536	Bacteria	Verrucomicrobiota	Verrucomicrobiae	Arctic97B-4 marine group			Bacteria.Verrucomicrobiota.Verrucomicrobiae.Arctic97B-4 marine group..	1	default.to.1
ASV_4844	Bacteria	Actinobacteriota	Acidimicrobiia	Microtrichales	Microtrichaceae	Sva0996 marine group	Bacteria.Actinobacteriota.Acidimicrobiia.Microtrichales.Microtrichaceae.Sva0996 marine group	1	default.to.1
ASV_4669	Bacteria	Planctomycetota	Planctomycetes	Pirellulales	Pirellulaceae	Rhodopirellula	Bacteria.Planctomycetota.Planctomycetes.Pirellulales.Pirellulaceae.Rhodopirellula	1	exact
ASV_4850	Bacteria	Planctomycetota	Pla3 lineage				Bacteria.Planctomycetota.Pla3 lineage...	1	default.to.1
ASV_1042	Archaea	Crenarchaeota	Nitrososphaeria	Nitrosopumilales	Nitrosopumilaceae		Archaea.Crenarchaeota.Nitrososphaeria.Nitrosopumilales.Nitrosopumilaceae.	1	default.to.1
ASV_2249	Bacteria	Bdellovibrionota	Bdellovibrionia	Bacteriovoracales	Bacteriovoracaceae	Peredibacter	Bacteria.Bdellovibrionota.Bdellovibrionia.Bacteriovoracales.Bacteriovoracaceae.Peredibacter	1	exact
ASV_4622	Bacteria	Marinimicrobia (SAR406 clade)					Bacteria.Marinimicrobia (SAR406 clade)....	1	default.to.1
ASV_4721	Archaea	Thermoplasmatota	Thermoplasmata	Marine Group III			Archaea.Thermoplasmatota.Thermoplasmata.Marine Group III..	1	default.to.1
ASV_1723	Bacteria	Proteobacteria	Gammaproteobacteria	UBA10353 marine group			Bacteria.Proteobacteria.Gammaproteobacteria.UBA10353 marine group..	1	default.to.1
ASV_1836	Bacteria	Proteobacteria	Alphaproteobacteria	SAR11 clade	Clade II		Bacteria.Proteobacteria.Alphaproteobacteria.SAR11 clade.Clade II.	1	default.to.1
ASV_4240	Bacteria	SAR324 clade(Marine group B)					Bacteria.SAR324 clade(Marine group B)....	1	default.to.1
ASV_2192	Bacteria	Marinimicrobia (SAR406 clade)					Bacteria.Marinimicrobia (SAR406 clade)....	1	default.to.1
ASV_3677	Bacteria	Bacteroidota	Bacteroidia	Flavobacteriales	Flavobacteriaceae	NS2b marine group	Bacteria.Bacteroidota.Bacteroidia.Flavobacteriales.Flavobacteriaceae.NS2b marine group	1	default.to.1
ASV_4878	Bacteria	SAR324 clade(Marine group B)					Bacteria.SAR324 clade(Marine group B)....	1	default.to.1
ASV_4552	Bacteria	Actinobacteriota	Acidimicrobiia	Microtrichales	Microtrichaceae	Sva0996 marine group	Bacteria.Actinobacteriota.Acidimicrobiia.Microtrichales.Microtrichaceae.Sva0996 marine group	1	default.to.1
ASV_1912	Bacteria	Chloroflexi	Dehalococcoidia	SAR202 clade			Bacteria.Chloroflexi.Dehalococcoidia.SAR202 clade..	1	default.to.1
ASV_3698	Bacteria	Bacteroidota	Bacteroidia	Cytophagales	Cyclobacteriaceae	Marinoscillum	Bacteria.Bacteroidota.Bacteroidia.Cytophagales.Cyclobacteriaceae.Marinoscillum	1	exact
ASV_2944	Bacteria	Proteobacteria	Alphaproteobacteria	SAR11 clade	Clade I	Clade Ib	Bacteria.Proteobacteria.Alphaproteobacteria.SAR11 clade.Clade I.Clade Ib	1	default.to.1
ASV_3201	Bacteria	Proteobacteria	Alphaproteobacteria	Puniceispirillales	SAR116 clade		Bacteria.Proteobacteria.Alphaproteobacteria.Puniceispirillales.SAR116 clade.	1	default.to.1
ASV_3570	Bacteria	Marinimicrobia (SAR406 clade)					Bacteria.Marinimicrobia (SAR406 clade)....	1	default.to.1
ASV_1756	Bacteria	Proteobacteria	Gammaproteobacteria	Pseudomonadales	SAR86 clade		Bacteria.Proteobacteria.Gammaproteobacteria.Pseudomonadales.SAR86 clade.	4.73842	from.order
ASV_915	Bacteria	Bacteroidota	Bacteroidia	Flavobacteriales	Flavobacteriaceae	NS4 marine group	Bacteria.Bacteroidota.Bacteroidia.Flavobacteriales.Flavobacteriaceae.NS4 marine group	1	default.to.1
ASV_3338	Bacteria	Proteobacteria	Alphaproteobacteria	Puniceispirillales	SAR116 clade		Bacteria.Proteobacteria.Alphaproteobacteria.Puniceispirillales.SAR116 clade.	1	default.to.1
ASV_4280	Archaea	Thermoplasmatota	Thermoplasmata	Marine Group II			Archaea.Thermoplasmatota.Thermoplasmata.Marine Group II..	1	default.to.1
ASV_2690	Bacteria	Desulfobacterota	Desulfuromonadia	Bradymonadales			Bacteria.Desulfobacterota.Desulfuromonadia.Bradymonadales..	1	default.to.1
ASV_4290	Bacteria	Cyanobacteria	Cyanobacteriia	Synechococcales	Cyanobiaceae	Prochlorococcus_MIT9313	Bacteria.Cyanobacteria.Cyanobacteriia.Synechococcales.Cyanobiaceae.Prochlorococcus_MIT9313	1	default.to.1
ASV_4547	Bacteria	Marinimicrobia (SAR406 clade)					Bacteria.Marinimicrobia (SAR406 clade)....	1	default.to.1
ASV_3219	Bacteria	Proteobacteria	Alphaproteobacteria	SAR11 clade	Clade I	Clade Ib	Bacteria.Proteobacteria.Alphaproteobacteria.SAR11 clade.Clade I.Clade Ib	1	default.to.1
ASV_3516	Bacteria	Proteobacteria	Alphaproteobacteria	SAR11 clade	Clade I	Clade Ia	Bacteria.Proteobacteria.Alphaproteobacteria.SAR11 clade.Clade I.Clade Ia	1	default.to.1
ASV_1879	Bacteria	Proteobacteria	Alphaproteobacteria	SAR11 clade	Clade II		Bacteria.Proteobacteria.Alphaproteobacteria.SAR11 clade.Clade II.	1	default.to.1
ASV_3645	Bacteria	Proteobacteria	Alphaproteobacteria	SAR11 clade	Clade II		Bacteria.Proteobacteria.Alphaproteobacteria.SAR11 clade.Clade II.	1	default.to.1
ASV_2574	Bacteria	Proteobacteria	Alphaproteobacteria	SAR11 clade	Clade I	Clade Ia	Bacteria.Proteobacteria.Alphaproteobacteria.SAR11 clade.Clade I.Clade Ia	1	default.to.1
ASV_3886	Archaea	Thermoplasmatota	Thermoplasmata	Marine Group III			Archaea.Thermoplasmatota.Thermoplasmata.Marine Group III..	1	default.to.1
ASV_4103	Bacteria	Chloroflexi	Dehalococcoidia	SAR202 clade			Bacteria.Chloroflexi.Dehalococcoidia.SAR202 clade..	1	default.to.1
ASV_4568	Archaea	Crenarchaeota	Nitrososphaeria	Nitrosopumilales	Nitrosopumilaceae		Archaea.Crenarchaeota.Nitrososphaeria.Nitrosopumilales.Nitrosopumilaceae.	1	default.to.1
ASV_432	Bacteria	Verrucomicrobiota	Verrucomicrobiae	Arctic97B-4 marine group			Bacteria.Verrucomicrobiota.Verrucomicrobiae.Arctic97B-4 marine group..	1	default.to.1
ASV_2191	Archaea	Nanoarchaeota	Nanoarchaeia	Woesearchaeales			Archaea.Nanoarchaeota.Nanoarchaeia.Woesearchaeales..	1	default.to.1
ASV_4935	Bacteria	Chloroflexi	Dehalococcoidia	SAR202 clade			Bacteria.Chloroflexi.Dehalococcoidia.SAR202 clade..	1	default.to.1
ASV_802	Bacteria	Planctomycetota	Phycisphaerae	Phycisphaerales	Phycisphaeraceae	SM1A02	Bacteria.Planctomycetota.Phycisphaerae.Phycisphaerales.Phycisphaeraceae.SM1A02	1	default.to.1
ASV_1847	Bacteria	Chloroflexi	Dehalococcoidia	SAR202 clade			Bacteria.Chloroflexi.Dehalococcoidia.SAR202 clade..	1	default.to.1
ASV_981	Bacteria	Bacteroidota	Bacteroidia	Flavobacteriales	Flavobacteriaceae	NS4 marine group	Bacteria.Bacteroidota.Bacteroidia.Flavobacteriales.Flavobacteriaceae.NS4 marine group	1	default.to.1
ASV_2166	Bacteria	Planctomycetota	OM190				Bacteria.Planctomycetota.OM190...	1	default.to.1
ASV_3986	Bacteria	Planctomycetota	Planctomycetes				Bacteria.Planctomycetota.Planctomycetes...	1	default.to.1
ASV_2673	Archaea	Crenarchaeota	Nitrososphaeria	Nitrosopumilales	Nitrosopumilaceae		Archaea.Crenarchaeota.Nitrososphaeria.Nitrosopumilales.Nitrosopumilaceae.	1	default.to.1
ASV_2774	Bacteria	Proteobacteria	Gammaproteobacteria	Pseudomonadales	SAR86 clade		Bacteria.Proteobacteria.Gammaproteobacteria.Pseudomonadales.SAR86 clade.	4.73842	from.order
ASV_3122	Bacteria	Planctomycetota	Planctomycetes	Pirellulales	Pirellulaceae	Rhodopirellula	Bacteria.Planctomycetota.Planctomycetes.Pirellulales.Pirellulaceae.Rhodopirellula	1	exact
ASV_3474	Bacteria	Actinobacteriota	Actinobacteria	Propionibacteriales	Propionibacteriaceae	Cutibacterium	Bacteria.Actinobacteriota.Actinobacteria.Propionibacteriales.Propionibacteriaceae.Cutibacterium	1	exact
ASV_4954	Archaea	Crenarchaeota	Nitrososphaeria	Nitrosopumilales	Nitrosopumilaceae		Archaea.Crenarchaeota.Nitrososphaeria.Nitrosopumilales.Nitrosopumilaceae.	1	default.to.1
ASV_1417	Archaea	Crenarchaeota	Nitrososphaeria	Nitrosopumilales	Nitrosopumilaceae		Archaea.Crenarchaeota.Nitrososphaeria.Nitrosopumilales.Nitrosopumilaceae.	1	default.to.1
ASV_3481	Bacteria	Planctomycetota	OM190				Bacteria.Planctomycetota.OM190...	1	default.to.1
ASV_4505	Bacteria	Marinimicrobia (SAR406 clade)					Bacteria.Marinimicrobia (SAR406 clade)....	1	default.to.1
ASV_1586	Archaea	Crenarchaeota	Nitrososphaeria	Nitrosopumilales	Nitrosopumilaceae	Candidatus Nitrosopumilus	Archaea.Crenarchaeota.Nitrososphaeria.Nitrosopumilales.Nitrosopumilaceae.Candidatus Nitrosopumilus	1	default.to.1
ASV_2355	Bacteria	Proteobacteria	Alphaproteobacteria	SAR11 clade	Clade II		Bacteria.Proteobacteria.Alphaproteobacteria.SAR11 clade.Clade II.	1	default.to.1
ASV_2393	Archaea	Crenarchaeota	Nitrososphaeria	Nitrosopumilales	Nitrosopumilaceae	Candidatus Nitrosopelagicus	Archaea.Crenarchaeota.Nitrososphaeria.Nitrosopumilales.Nitrosopumilaceae.Candidatus Nitrosopelagicus	1	default.to.1
ASV_4548	Bacteria	Proteobacteria	Alphaproteobacteria	SAR11 clade	Clade II		Bacteria.Proteobacteria.Alphaproteobacteria.SAR11 clade.Clade II.	1	default.to.1
ASV_2813	Bacteria	Proteobacteria	Alphaproteobacteria	SAR11 clade	Clade II		Bacteria.Proteobacteria.Alphaproteobacteria.SAR11 clade.Clade II.	1	default.to.1
ASV_3130	Bacteria	Acidobacteriota	Vicinamibacteria	Vicinamibacterales			Bacteria.Acidobacteriota.Vicinamibacteria.Vicinamibacterales..	1	default.to.1
ASV_2930	Bacteria	Chloroflexi	Dehalococcoidia	SAR202 clade			Bacteria.Chloroflexi.Dehalococcoidia.SAR202 clade..	1	default.to.1
ASV_4018	Bacteria	Acidobacteriota	Subgroup 11				Bacteria.Acidobacteriota.Subgroup 11...	1	default.to.1
ASV_2607	Archaea	Crenarchaeota	Nitrososphaeria	Nitrosopumilales	Nitrosopumilaceae	Candidatus Nitrosopelagicus	Archaea.Crenarchaeota.Nitrososphaeria.Nitrosopumilales.Nitrosopumilaceae.Candidatus Nitrosopelagicus	1	default.to.1
ASV_4989	Archaea	Crenarchaeota	Nitrososphaeria	Nitrosopumilales	Nitrosopumilaceae	Candidatus Nitrosopelagicus	Archaea.Crenarchaeota.Nitrososphaeria.Nitrosopumilales.Nitrosopumilaceae.Candidatus Nitrosopelagicus	1	default.to.1
ASV_4990	Bacteria	Proteobacteria	Gammaproteobacteria	HgCo23			Bacteria.Proteobacteria.Gammaproteobacteria.HgCo23..	1	default.to.1
ASV_2522	Bacteria	Bacteroidota	Bacteroidia	Cytophagales	Cyclobacteriaceae	Marinoscillum	Bacteria.Bacteroidota.Bacteroidia.Cytophagales.Cyclobacteriaceae.Marinoscillum	1	exact
ASV_2506	Bacteria	Proteobacteria	Alphaproteobacteria	SAR11 clade	Clade I		Bacteria.Proteobacteria.Alphaproteobacteria.SAR11 clade.Clade I.	1	default.to.1
ASV_4923	Bacteria	Marinimicrobia (SAR406 clade)					Bacteria.Marinimicrobia (SAR406 clade)....	1	default.to.1
ASV_1642	Bacteria	Proteobacteria	Alphaproteobacteria	Puniceispirillales	SAR116 clade	Candidatus Puniceispirillum	Bacteria.Proteobacteria.Alphaproteobacteria.Puniceispirillales.SAR116 clade.Candidatus Puniceispirillum	1	default.to.1
ASV_1743	Bacteria	Bacteroidota	Bacteroidia	Flavobacteriales	Flavobacteriaceae	NS4 marine group	Bacteria.Bacteroidota.Bacteroidia.Flavobacteriales.Flavobacteriaceae.NS4 marine group	1	default.to.1
ASV_3815	Bacteria	Marinimicrobia (SAR406 clade)					Bacteria.Marinimicrobia (SAR406 clade)....	1	default.to.1
ASV_4526	Bacteria	Marinimicrobia (SAR406 clade)					Bacteria.Marinimicrobia (SAR406 clade)....	1	default.to.1
ASV_4922	Bacteria	Actinobacteriota	Actinobacteria	Corynebacteriales	Corynebacteriaceae	Turicella	Bacteria.Actinobacteriota.Actinobacteria.Corynebacteriales.Corynebacteriaceae.Turicella	1	default.to.1
ASV_2485	Bacteria	Bacteroidota	Bacteroidia	Flavobacteriales	NS9 marine group		Bacteria.Bacteroidota.Bacteroidia.Flavobacteriales.NS9 marine group.	1	default.to.1
ASV_3140	Bacteria	Acidobacteriota	Subgroup 21				Bacteria.Acidobacteriota.Subgroup 21...	1	default.to.1
ASV_4984	Bacteria	Chloroflexi	Dehalococcoidia	SAR202 clade			Bacteria.Chloroflexi.Dehalococcoidia.SAR202 clade..	1	default.to.1
ASV_1162	Bacteria	Proteobacteria	Alphaproteobacteria	SAR11 clade	Clade I		Bacteria.Proteobacteria.Alphaproteobacteria.SAR11 clade.Clade I.	1	default.to.1
ASV_1654	Bacteria	Acidobacteriota	Subgroup 21				Bacteria.Acidobacteriota.Subgroup 21...	1	default.to.1
ASV_4684	Bacteria	Planctomycetota	Planctomycetes	Pirellulales	Pirellulaceae	Rhodopirellula	Bacteria.Planctomycetota.Planctomycetes.Pirellulales.Pirellulaceae.Rhodopirellula	1	exact
ASV_1605	Bacteria	Bdellovibrionota	Bdellovibrionia	Bacteriovoracales	Bacteriovoracaceae	Peredibacter	Bacteria.Bdellovibrionota.Bdellovibrionia.Bacteriovoracales.Bacteriovoracaceae.Peredibacter	1	exact
ASV_4301	Bacteria	Proteobacteria	Alphaproteobacteria	Defluviicoccales			Bacteria.Proteobacteria.Alphaproteobacteria.Defluviicoccales..	1	default.to.1
ASV_1192	Archaea	Crenarchaeota	Nitrososphaeria	Nitrosopumilales	Nitrosopumilaceae		Archaea.Crenarchaeota.Nitrososphaeria.Nitrosopumilales.Nitrosopumilaceae.	1	default.to.1
ASV_2006	Bacteria	Proteobacteria	Alphaproteobacteria	Rhodospirillales	Magnetospiraceae		Bacteria.Proteobacteria.Alphaproteobacteria.Rhodospirillales.Magnetospiraceae.	2.23562	from.order
ASV_3480	Bacteria	Proteobacteria	Alphaproteobacteria	Puniceispirillales	SAR116 clade		Bacteria.Proteobacteria.Alphaproteobacteria.Puniceispirillales.SAR116 clade.	1	default.to.1
ASV_4317	Bacteria	Proteobacteria	Alphaproteobacteria	Rhizobiales	Methyloligellaceae		Bacteria.Proteobacteria.Alphaproteobacteria.Rhizobiales.Methyloligellaceae.	2.14865	from.order
ASV_705	Bacteria	Proteobacteria	Alphaproteobacteria	SAR11 clade	Clade I	Clade Ia	Bacteria.Proteobacteria.Alphaproteobacteria.SAR11 clade.Clade I.Clade Ia	1	default.to.1
ASV_2351	Bacteria	Proteobacteria	Alphaproteobacteria	SAR11 clade	Clade II		Bacteria.Proteobacteria.Alphaproteobacteria.SAR11 clade.Clade II.	1	default.to.1
ASV_2391	Bacteria	Gemmatimonadota	BD2-11 terrestrial group				Bacteria.Gemmatimonadota.BD2-11 terrestrial group...	1	default.to.1
ASV_3138	Bacteria	Chloroflexi	Dehalococcoidia	SAR202 clade			Bacteria.Chloroflexi.Dehalococcoidia.SAR202 clade..	1	default.to.1
ASV_3335	Bacteria	Proteobacteria	Alphaproteobacteria				Bacteria.Proteobacteria.Alphaproteobacteria...	1	default.to.1
ASV_4309	Bacteria	Planctomycetota	OM190				Bacteria.Planctomycetota.OM190...	1	default.to.1
ASV_4464	Bacteria	Proteobacteria	Alphaproteobacteria	SAR11 clade	Clade I	Clade Ib	Bacteria.Proteobacteria.Alphaproteobacteria.SAR11 clade.Clade I.Clade Ib	1	default.to.1
ASV_4941	Bacteria	Actinobacteriota	Acidimicrobiia	Microtrichales	Microtrichaceae	Sva0996 marine group	Bacteria.Actinobacteriota.Acidimicrobiia.Microtrichales.Microtrichaceae.Sva0996 marine group	1	default.to.1
ASV_5038	Bacteria	Proteobacteria	Gammaproteobacteria	EPR3968-O8a-Bc78			Bacteria.Proteobacteria.Gammaproteobacteria.EPR3968-O8a-Bc78..	1	default.to.1
ASV_5042	Bacteria	Proteobacteria	Alphaproteobacteria	AT-s3-44			Bacteria.Proteobacteria.Alphaproteobacteria.AT-s3-44..	1	default.to.1
ASV_3546	Archaea	Nanoarchaeota	Nanoarchaeia	Woesearchaeales			Archaea.Nanoarchaeota.Nanoarchaeia.Woesearchaeales..	1	default.to.1
ASV_3655	Bacteria	Proteobacteria	Alphaproteobacteria	SAR11 clade			Bacteria.Proteobacteria.Alphaproteobacteria.SAR11 clade..	1	default.to.1
ASV_4424	Bacteria	Actinobacteriota	Actinobacteria	Corynebacteriales	Corynebacteriaceae	Corynebacterium	Bacteria.Actinobacteriota.Actinobacteria.Corynebacteriales.Corynebacteriaceae.Corynebacterium	1	exact
ASV_1713	Bacteria	Proteobacteria	Gammaproteobacteria	EPR3968-O8a-Bc78			Bacteria.Proteobacteria.Gammaproteobacteria.EPR3968-O8a-Bc78..	1	default.to.1
ASV_4892	Bacteria	Proteobacteria	Alphaproteobacteria	SAR11 clade			Bacteria.Proteobacteria.Alphaproteobacteria.SAR11 clade..	1	default.to.1
ASV_5049	Bacteria	Gemmatimonadota	BD2-11 terrestrial group				Bacteria.Gemmatimonadota.BD2-11 terrestrial group...	1	default.to.1
ASV_1509	Archaea	Thermoplasmatota	Thermoplasmata	Marine Group II			Archaea.Thermoplasmatota.Thermoplasmata.Marine Group II..	1	default.to.1
ASV_3966	Bacteria	Planctomycetota	Planctomycetes	Pirellulales	Pirellulaceae		Bacteria.Planctomycetota.Planctomycetes.Pirellulales.Pirellulaceae.	1	default.to.1
ASV_5056	Bacteria	Verrucomicrobiota	Verrucomicrobiae	Arctic97B-4 marine group			Bacteria.Verrucomicrobiota.Verrucomicrobiae.Arctic97B-4 marine group..	1	default.to.1
ASV_2385	Bacteria	Chloroflexi	Dehalococcoidia	SAR202 clade			Bacteria.Chloroflexi.Dehalococcoidia.SAR202 clade..	1	default.to.1
ASV_4955	Bacteria	Bacteroidota	Bacteroidia	Flavobacteriales	NS9 marine group		Bacteria.Bacteroidota.Bacteroidia.Flavobacteriales.NS9 marine group.	1	default.to.1
ASV_1411	Bacteria	Bacteroidota	Bacteroidia	Flavobacteriales	Flavobacteriaceae	Dokdonia	Bacteria.Bacteroidota.Bacteroidia.Flavobacteriales.Flavobacteriaceae.Dokdonia	1	exact
ASV_5064	Bacteria	Proteobacteria	Gammaproteobacteria	Enterobacterales	Pseudoalteromonadaceae	Pseudoalteromonas	Bacteria.Proteobacteria.Gammaproteobacteria.Enterobacterales.Pseudoalteromonadaceae.Pseudoalteromonas	7.06714	exact
ASV_5065	Bacteria	Nitrospinota	P9X2b3D02				Bacteria.Nitrospinota.P9X2b3D02...	1	default.to.1
ASV_2338	Bacteria	Bdellovibrionota	Bdellovibrionia	Bdellovibrionales	Bdellovibrionaceae	OM27 clade	Bacteria.Bdellovibrionota.Bdellovibrionia.Bdellovibrionales.Bdellovibrionaceae.OM27 clade	1	default.to.1
ASV_2738	Bacteria	Proteobacteria	Alphaproteobacteria	SAR11 clade	Clade I	Clade Ib	Bacteria.Proteobacteria.Alphaproteobacteria.SAR11 clade.Clade I.Clade Ib	1	default.to.1
ASV_3618	Bacteria	Cyanobacteria	Cyanobacteriia	Synechococcales	Cyanobiaceae	Prochlorococcus_MIT9313	Bacteria.Cyanobacteria.Cyanobacteriia.Synechococcales.Cyanobiaceae.Prochlorococcus_MIT9313	1	default.to.1
ASV_3652	Bacteria	Marinimicrobia (SAR406 clade)					Bacteria.Marinimicrobia (SAR406 clade)....	1	default.to.1
ASV_2868	Bacteria	Myxococcota	Myxococcia	Myxococcales	Myxococcaceae	P3OB-42	Bacteria.Myxococcota.Myxococcia.Myxococcales.Myxococcaceae.P3OB-42	1	default.to.1
ASV_2892	Bacteria	Nitrospinota	Nitrospinia	Nitrospinales	Nitrospinaceae	LS-NOB	Bacteria.Nitrospinota.Nitrospinia.Nitrospinales.Nitrospinaceae.LS-NOB	1	default.to.1
ASV_4288	Bacteria	Marinimicrobia (SAR406 clade)					Bacteria.Marinimicrobia (SAR406 clade)....	1	default.to.1
ASV_5078	Bacteria	SAR324 clade(Marine group B)					Bacteria.SAR324 clade(Marine group B)....	1	default.to.1
ASV_1253	Archaea	Crenarchaeota	Nitrososphaeria	Nitrosopumilales	Nitrosopumilaceae		Archaea.Crenarchaeota.Nitrososphaeria.Nitrosopumilales.Nitrosopumilaceae.	1	default.to.1
ASV_2460	Bacteria	Bdellovibrionota	Bdellovibrionia	Bdellovibrionales	Bdellovibrionaceae	Bdellovibrio	Bacteria.Bdellovibrionota.Bdellovibrionia.Bdellovibrionales.Bdellovibrionaceae.Bdellovibrio	1	exact
ASV_4034	Bacteria	Chloroflexi	Dehalococcoidia	S085			Bacteria.Chloroflexi.Dehalococcoidia.S085..	1	default.to.1
ASV_1057	Archaea	Thermoplasmatota	Thermoplasmata	Marine Group II			Archaea.Thermoplasmatota.Thermoplasmata.Marine Group II..	1	default.to.1
ASV_2827	Bacteria	Proteobacteria	Alphaproteobacteria	Rhodospirillales	Magnetospiraceae		Bacteria.Proteobacteria.Alphaproteobacteria.Rhodospirillales.Magnetospiraceae.	2.23562	from.order
ASV_5048	Bacteria	Chloroflexi	Dehalococcoidia	S085			Bacteria.Chloroflexi.Dehalococcoidia.S085..	1	default.to.1
ASV_5091	Bacteria	Proteobacteria	Alphaproteobacteria	Sphingomonadales	Sphingomonadaceae	Erythrobacter	Bacteria.Proteobacteria.Alphaproteobacteria.Sphingomonadales.Sphingomonadaceae.Erythrobacter	1.56841	exact
ASV_1993	Bacteria	NB1-j					Bacteria.NB1-j....	1	default.to.1
ASV_588	Bacteria	Proteobacteria	Gammaproteobacteria	Pseudomonadales	Spongiibacteraceae		Bacteria.Proteobacteria.Gammaproteobacteria.Pseudomonadales.Spongiibacteraceae.	4.73842	from.order
ASV_3377	Bacteria	Proteobacteria	Alphaproteobacteria	SAR11 clade	Clade I	Clade Ib	Bacteria.Proteobacteria.Alphaproteobacteria.SAR11 clade.Clade I.Clade Ib	1	default.to.1
ASV_1139	Bacteria	Proteobacteria	Alphaproteobacteria	Sphingomonadales	Sphingomonadaceae	Erythrobacter	Bacteria.Proteobacteria.Alphaproteobacteria.Sphingomonadales.Sphingomonadaceae.Erythrobacter	1.56841	exact
ASV_1446	Archaea	Crenarchaeota	Nitrososphaeria	Nitrosopumilales	Nitrosopumilaceae		Archaea.Crenarchaeota.Nitrososphaeria.Nitrosopumilales.Nitrosopumilaceae.	1	default.to.1
ASV_5003	Bacteria	SAR324 clade(Marine group B)					Bacteria.SAR324 clade(Marine group B)....	1	default.to.1
ASV_1436	Bacteria	Proteobacteria	Gammaproteobacteria	UBA10353 marine group			Bacteria.Proteobacteria.Gammaproteobacteria.UBA10353 marine group..	1	default.to.1
ASV_3147	Bacteria	Bacteroidota	Bacteroidia	Flavobacteriales	Flavobacteriaceae	NS2b marine group	Bacteria.Bacteroidota.Bacteroidia.Flavobacteriales.Flavobacteriaceae.NS2b marine group	1	default.to.1
ASV_1668	Bacteria	Actinobacteriota	Acidimicrobiia	Microtrichales	Microtrichaceae	Sva0996 marine group	Bacteria.Actinobacteriota.Acidimicrobiia.Microtrichales.Microtrichaceae.Sva0996 marine group	1	default.to.1
ASV_3968	Bacteria	Acidobacteriota	Subgroup 21				Bacteria.Acidobacteriota.Subgroup 21...	1	default.to.1
ASV_4020	Archaea	Crenarchaeota	Nitrososphaeria	Nitrosopumilales	Nitrosopumilaceae		Archaea.Crenarchaeota.Nitrososphaeria.Nitrosopumilales.Nitrosopumilaceae.	1	default.to.1
ASV_5114	Bacteria	Marinimicrobia (SAR406 clade)					Bacteria.Marinimicrobia (SAR406 clade)....	1	default.to.1
ASV_5116	Bacteria	Acidobacteriota	Vicinamibacteria	Vicinamibacterales			Bacteria.Acidobacteriota.Vicinamibacteria.Vicinamibacterales..	1	default.to.1
ASV_1288	Bacteria	Marinimicrobia (SAR406 clade)					Bacteria.Marinimicrobia (SAR406 clade)....	1	default.to.1
ASV_1997	Bacteria	Planctomycetota	Planctomycetes	Planctomycetales			Bacteria.Planctomycetota.Planctomycetes.Planctomycetales..	1	default.to.1
ASV_4773	Bacteria	Bacteroidota	Bacteroidia	Flavobacteriales	Weeksellaceae	Cloacibacterium	Bacteria.Bacteroidota.Bacteroidia.Flavobacteriales.Weeksellaceae.Cloacibacterium	1	exact
ASV_899	Bacteria	Proteobacteria	Alphaproteobacteria	SAR11 clade	Clade I		Bacteria.Proteobacteria.Alphaproteobacteria.SAR11 clade.Clade I.	1	default.to.1
ASV_2914	Bacteria	Gemmatimonadota	BD2-11 terrestrial group				Bacteria.Gemmatimonadota.BD2-11 terrestrial group...	1	default.to.1
ASV_5129	Bacteria	Proteobacteria	Gammaproteobacteria	UBA10353 marine group			Bacteria.Proteobacteria.Gammaproteobacteria.UBA10353 marine group..	1	default.to.1
ASV_4723	Bacteria	Nitrospinota	Nitrospinia	Nitrospinales	Nitrospinaceae	Nitrospina	Bacteria.Nitrospinota.Nitrospinia.Nitrospinales.Nitrospinaceae.Nitrospina	1	exact
ASV_2489	Bacteria	Marinimicrobia (SAR406 clade)					Bacteria.Marinimicrobia (SAR406 clade)....	1	default.to.1
ASV_3403	Bacteria	Proteobacteria	Alphaproteobacteria	SAR11 clade	Clade II		Bacteria.Proteobacteria.Alphaproteobacteria.SAR11 clade.Clade II.	1	default.to.1
ASV_626	Bacteria	Marinimicrobia (SAR406 clade)					Bacteria.Marinimicrobia (SAR406 clade)....	1	default.to.1
ASV_2521	Bacteria	Proteobacteria	Alphaproteobacteria	Rhodospirillales	AEGEAN-169 marine group		Bacteria.Proteobacteria.Alphaproteobacteria.Rhodospirillales.AEGEAN-169 marine group.	2.23562	from.order
ASV_2613	Bacteria	Myxococcota	Myxococcia	Myxococcales	Myxococcaceae	P3OB-42	Bacteria.Myxococcota.Myxococcia.Myxococcales.Myxococcaceae.P3OB-42	1	default.to.1
ASV_4966	Bacteria	Verrucomicrobiota	Verrucomicrobiae	Verrucomicrobiales	Rubritaleaceae	Roseibacillus	Bacteria.Verrucomicrobiota.Verrucomicrobiae.Verrucomicrobiales.Rubritaleaceae.Roseibacillus	1	default.to.1
ASV_497	Bacteria	Proteobacteria	Alphaproteobacteria	Puniceispirillales	SAR116 clade		Bacteria.Proteobacteria.Alphaproteobacteria.Puniceispirillales.SAR116 clade.	1	default.to.1
ASV_3170	Bacteria	Bdellovibrionota	Bdellovibrionia	Bdellovibrionales	Bdellovibrionaceae	OM27 clade	Bacteria.Bdellovibrionota.Bdellovibrionia.Bdellovibrionales.Bdellovibrionaceae.OM27 clade	1	default.to.1
ASV_5151	Archaea	Crenarchaeota	Nitrososphaeria	Nitrosopumilales	Nitrosopumilaceae		Archaea.Crenarchaeota.Nitrososphaeria.Nitrosopumilales.Nitrosopumilaceae.	1	default.to.1
ASV_2145	Bacteria	Bacteroidota	Bacteroidia	Flavobacteriales	NS9 marine group		Bacteria.Bacteroidota.Bacteroidia.Flavobacteriales.NS9 marine group.	1	default.to.1
ASV_3996	Bacteria	Planctomycetota	Planctomycetes	Planctomycetales			Bacteria.Planctomycetota.Planctomycetes.Planctomycetales..	1	default.to.1
ASV_5159	Archaea	Crenarchaeota	Nitrososphaeria	Nitrosopumilales	Nitrosopumilaceae		Archaea.Crenarchaeota.Nitrososphaeria.Nitrosopumilales.Nitrosopumilaceae.	1	default.to.1
ASV_280	Bacteria	Marinimicrobia (SAR406 clade)					Bacteria.Marinimicrobia (SAR406 clade)....	1	default.to.1
ASV_2633	Bacteria	Proteobacteria	Alphaproteobacteria	Parvibaculales	PS1 clade		Bacteria.Proteobacteria.Alphaproteobacteria.Parvibaculales.PS1 clade.	1	default.to.1
ASV_4130	Bacteria	Marinimicrobia (SAR406 clade)					Bacteria.Marinimicrobia (SAR406 clade)....	1	default.to.1
ASV_2279	Bacteria	Proteobacteria	Gammaproteobacteria	Pseudomonadales	Porticoccaceae	SAR92 clade	Bacteria.Proteobacteria.Gammaproteobacteria.Pseudomonadales.Porticoccaceae.SAR92 clade	4.73842	from.order
ASV_4469	Bacteria	Proteobacteria	Alphaproteobacteria	SAR11 clade	Clade I	Clade Ib	Bacteria.Proteobacteria.Alphaproteobacteria.SAR11 clade.Clade I.Clade Ib	1	default.to.1
ASV_5176	Bacteria	Proteobacteria	Alphaproteobacteria	SAR11 clade	Clade I	Clade Ib	Bacteria.Proteobacteria.Alphaproteobacteria.SAR11 clade.Clade I.Clade Ib	1	default.to.1
ASV_2395	Bacteria	Proteobacteria	Alphaproteobacteria	SAR11 clade	Clade II		Bacteria.Proteobacteria.Alphaproteobacteria.SAR11 clade.Clade II.	1	default.to.1
ASV_5012	Bacteria	Nitrospinota	P9X2b3D02				Bacteria.Nitrospinota.P9X2b3D02...	1	default.to.1
ASV_1647	Bacteria	Planctomycetota	Planctomycetes	Pirellulales	Pirellulaceae		Bacteria.Planctomycetota.Planctomycetes.Pirellulales.Pirellulaceae.	1	default.to.1
ASV_2538	Bacteria	Proteobacteria	Gammaproteobacteria	Pseudomonadales	Litoricolaceae	Litoricola	Bacteria.Proteobacteria.Gammaproteobacteria.Pseudomonadales.Litoricolaceae.Litoricola	4.73842	from.order
ASV_3821	Bacteria	Chloroflexi	Dehalococcoidia	SAR202 clade			Bacteria.Chloroflexi.Dehalococcoidia.SAR202 clade..	1	default.to.1
ASV_4756	Bacteria	Chloroflexi	Dehalococcoidia	SAR202 clade			Bacteria.Chloroflexi.Dehalococcoidia.SAR202 clade..	1	default.to.1
ASV_5115	Bacteria	Proteobacteria	Alphaproteobacteria	SAR11 clade			Bacteria.Proteobacteria.Alphaproteobacteria.SAR11 clade..	1	default.to.1
ASV_1810	Bacteria	Proteobacteria	Alphaproteobacteria	Rhodobacterales	Rhodobacteraceae		Bacteria.Proteobacteria.Alphaproteobacteria.Rhodobacterales.Rhodobacteraceae.	2.47857	from.order
ASV_4979	Bacteria	Marinimicrobia (SAR406 clade)					Bacteria.Marinimicrobia (SAR406 clade)....	1	default.to.1
ASV_3571	Bacteria	Nitrospinota	Nitrospinia	Nitrospinales	Nitrospinaceae	Nitrospina	Bacteria.Nitrospinota.Nitrospinia.Nitrospinales.Nitrospinaceae.Nitrospina	1	exact
ASV_4138	Bacteria	Actinobacteriota	Acidimicrobiia	Microtrichales	Microtrichaceae	Sva0996 marine group	Bacteria.Actinobacteriota.Acidimicrobiia.Microtrichales.Microtrichaceae.Sva0996 marine group	1	default.to.1
ASV_3333	Bacteria	Proteobacteria	Gammaproteobacteria	Pseudomonadales	Pseudomonadaceae	Pseudomonas	Bacteria.Proteobacteria.Gammaproteobacteria.Pseudomonadales.Pseudomonadaceae.Pseudomonas	4.88998	exact
ASV_4326	Bacteria	Proteobacteria	Alphaproteobacteria	Rhodospirillales	AEGEAN-169 marine group		Bacteria.Proteobacteria.Alphaproteobacteria.Rhodospirillales.AEGEAN-169 marine group.	2.23562	from.order
ASV_4330	Bacteria	Chloroflexi	Dehalococcoidia	SAR202 clade			Bacteria.Chloroflexi.Dehalococcoidia.SAR202 clade..	1	default.to.1
ASV_767	Bacteria	Proteobacteria	Alphaproteobacteria	Rhodospirillales	Thalassospiraceae	Thalassospira	Bacteria.Proteobacteria.Alphaproteobacteria.Rhodospirillales.Thalassospiraceae.Thalassospira	3.15956	from.family
ASV_2984	Bacteria	Proteobacteria	Alphaproteobacteria	SAR11 clade	Clade II		Bacteria.Proteobacteria.Alphaproteobacteria.SAR11 clade.Clade II.	1	default.to.1
ASV_3046	Bacteria	Proteobacteria	Gammaproteobacteria	EPR3968-O8a-Bc78			Bacteria.Proteobacteria.Gammaproteobacteria.EPR3968-O8a-Bc78..	1	default.to.1
ASV_1450	Bacteria	Proteobacteria	Gammaproteobacteria	Pseudomonadales	SAR86 clade		Bacteria.Proteobacteria.Gammaproteobacteria.Pseudomonadales.SAR86 clade.	4.73842	from.order
ASV_5132	Bacteria	Chloroflexi	Dehalococcoidia	SAR202 clade			Bacteria.Chloroflexi.Dehalococcoidia.SAR202 clade..	1	default.to.1
ASV_5223	Bacteria	Firmicutes	Clostridia	Peptostreptococcales-Tissierellales	Family XI	Anaerococcus	Bacteria.Firmicutes.Clostridia.Peptostreptococcales-Tissierellales.Family XI.Anaerococcus	1	exact
ASV_4188	Bacteria	Actinobacteriota	Acidimicrobiia	Microtrichales	Microtrichaceae	Sva0996 marine group	Bacteria.Actinobacteriota.Acidimicrobiia.Microtrichales.Microtrichaceae.Sva0996 marine group	1	default.to.1
ASV_1578	Bacteria	Proteobacteria	Alphaproteobacteria	SAR11 clade	Clade I	Clade Ib	Bacteria.Proteobacteria.Alphaproteobacteria.SAR11 clade.Clade I.Clade Ib	1	default.to.1
ASV_2593	Bacteria	Proteobacteria	Gammaproteobacteria	Pseudomonadales	Halieaceae	OM60(NOR5) clade	Bacteria.Proteobacteria.Gammaproteobacteria.Pseudomonadales.Halieaceae.OM60(NOR5) clade	4.73842	from.order
ASV_3463	Bacteria	Planctomycetota	Planctomycetes	Pirellulales	Pirellulaceae	Blastopirellula	Bacteria.Planctomycetota.Planctomycetes.Pirellulales.Pirellulaceae.Blastopirellula	1	exact
ASV_3648	Bacteria	Proteobacteria	Alphaproteobacteria	Puniceispirillales	SAR116 clade		Bacteria.Proteobacteria.Alphaproteobacteria.Puniceispirillales.SAR116 clade.	1	default.to.1
ASV_5234	Bacteria	Proteobacteria	Alphaproteobacteria	SAR11 clade			Bacteria.Proteobacteria.Alphaproteobacteria.SAR11 clade..	1	default.to.1
ASV_146	Archaea	Crenarchaeota	Nitrososphaeria	Nitrosopumilales	Nitrosopumilaceae	Candidatus Nitrosopumilus	Archaea.Crenarchaeota.Nitrososphaeria.Nitrosopumilales.Nitrosopumilaceae.Candidatus Nitrosopumilus	1	default.to.1
ASV_789	Bacteria	Acidobacteriota	Vicinamibacteria	Vicinamibacterales			Bacteria.Acidobacteriota.Vicinamibacteria.Vicinamibacterales..	1	default.to.1
ASV_1160	Bacteria	Proteobacteria	Gammaproteobacteria	Pseudomonadales	SAR86 clade		Bacteria.Proteobacteria.Gammaproteobacteria.Pseudomonadales.SAR86 clade.	4.73842	from.order
ASV_488	Bacteria	Planctomycetota	Planctomycetes	Pirellulales	Pirellulaceae	Rhodopirellula	Bacteria.Planctomycetota.Planctomycetes.Pirellulales.Pirellulaceae.Rhodopirellula	1	exact
ASV_2479	Archaea	Thermoplasmatota	Thermoplasmata	Marine Group II			Archaea.Thermoplasmatota.Thermoplasmata.Marine Group II..	1	default.to.1
ASV_3568	Bacteria	Planctomycetota	OM190				Bacteria.Planctomycetota.OM190...	1	default.to.1
ASV_1600	Bacteria	Proteobacteria	Gammaproteobacteria	Pseudomonadales	Halieaceae		Bacteria.Proteobacteria.Gammaproteobacteria.Pseudomonadales.Halieaceae.	4.73842	from.order
ASV_4420	Bacteria	Proteobacteria	Alphaproteobacteria	SAR11 clade			Bacteria.Proteobacteria.Alphaproteobacteria.SAR11 clade..	1	default.to.1
ASV_5262	Bacteria	SAR324 clade(Marine group B)					Bacteria.SAR324 clade(Marine group B)....	1	default.to.1
ASV_1070	Bacteria	Proteobacteria	Gammaproteobacteria	Burkholderiales	Burkholderiaceae	Ralstonia	Bacteria.Proteobacteria.Gammaproteobacteria.Burkholderiales.Burkholderiaceae.Ralstonia	1	exact
ASV_1925	Bacteria	Proteobacteria	Gammaproteobacteria	Salinisphaerales	Salinisphaeraceae	Salinisphaera	Bacteria.Proteobacteria.Gammaproteobacteria.Salinisphaerales.Salinisphaeraceae.Salinisphaera	1	exact
ASV_1927	Bacteria	Actinobacteriota	Acidimicrobiia	Actinomarinales	Actinomarinaceae	Candidatus Actinomarina	Bacteria.Actinobacteriota.Acidimicrobiia.Actinomarinales.Actinomarinaceae.Candidatus Actinomarina	1	default.to.1
ASV_2384	Bacteria	Acidobacteriota	Acidobacteriae	Subgroup 13			Bacteria.Acidobacteriota.Acidobacteriae.Subgroup 13..	1	default.to.1
ASV_3576	Archaea	Crenarchaeota	Nitrososphaeria	Nitrosopumilales	Nitrosopumilaceae		Archaea.Crenarchaeota.Nitrososphaeria.Nitrosopumilales.Nitrosopumilaceae.	1	default.to.1
ASV_2278	Bacteria	Marinimicrobia (SAR406 clade)					Bacteria.Marinimicrobia (SAR406 clade)....	1	default.to.1
ASV_4122	Bacteria	Proteobacteria	Alphaproteobacteria	SAR11 clade	Clade I	Clade Ia	Bacteria.Proteobacteria.Alphaproteobacteria.SAR11 clade.Clade I.Clade Ia	1	default.to.1
ASV_4216	Bacteria	Proteobacteria	Alphaproteobacteria	Caulobacterales	Parvularculaceae	Hyphococcus	Bacteria.Proteobacteria.Alphaproteobacteria.Caulobacterales.Parvularculaceae.Hyphococcus	1.38641	from.order
ASV_4612	Bacteria	Proteobacteria	Alphaproteobacteria	Defluviicoccales			Bacteria.Proteobacteria.Alphaproteobacteria.Defluviicoccales..	1	default.to.1
ASV_2527	Bacteria	Planctomycetota	Pla3 lineage				Bacteria.Planctomycetota.Pla3 lineage...	1	default.to.1
ASV_780	Bacteria	Proteobacteria	Alphaproteobacteria	Rhodospirillales	Magnetospiraceae		Bacteria.Proteobacteria.Alphaproteobacteria.Rhodospirillales.Magnetospiraceae.	2.23562	from.order
ASV_2688	Bacteria	Proteobacteria	Alphaproteobacteria	Rhodospirillales	AEGEAN-169 marine group		Bacteria.Proteobacteria.Alphaproteobacteria.Rhodospirillales.AEGEAN-169 marine group.	2.23562	from.order
ASV_3370	Bacteria	Acidobacteriota	Vicinamibacteria	Vicinamibacterales			Bacteria.Acidobacteriota.Vicinamibacteria.Vicinamibacterales..	1	default.to.1
ASV_121	Bacteria	Bacteroidota	Bacteroidia	Flavobacteriales	Flavobacteriaceae	Robiginitalea	Bacteria.Bacteroidota.Bacteroidia.Flavobacteriales.Flavobacteriaceae.Robiginitalea	1	default.to.1
ASV_2849	Bacteria	Proteobacteria	Gammaproteobacteria	Pseudomonadales	SAR86 clade		Bacteria.Proteobacteria.Gammaproteobacteria.Pseudomonadales.SAR86 clade.	4.73842	from.order
ASV_4220	Bacteria	Proteobacteria	Alphaproteobacteria	SAR11 clade	Clade II		Bacteria.Proteobacteria.Alphaproteobacteria.SAR11 clade.Clade II.	1	default.to.1
ASV_5057	Bacteria	Planctomycetota	Planctomycetes	Pirellulales	Pirellulaceae	Rhodopirellula	Bacteria.Planctomycetota.Planctomycetes.Pirellulales.Pirellulaceae.Rhodopirellula	1	exact
ASV_2659	Bacteria	Proteobacteria	Alphaproteobacteria	SAR11 clade	Clade II		Bacteria.Proteobacteria.Alphaproteobacteria.SAR11 clade.Clade II.	1	default.to.1
ASV_3355	Bacteria	Proteobacteria	Alphaproteobacteria	SAR11 clade	Clade II		Bacteria.Proteobacteria.Alphaproteobacteria.SAR11 clade.Clade II.	1	default.to.1
ASV_3593	Bacteria	Nitrospinota	Nitrospinia	Nitrospinales	Nitrospinaceae	Nitrospina	Bacteria.Nitrospinota.Nitrospinia.Nitrospinales.Nitrospinaceae.Nitrospina	1	exact
ASV_2904	Archaea	Crenarchaeota	Nitrososphaeria	Nitrosopumilales	Nitrosopumilaceae		Archaea.Crenarchaeota.Nitrososphaeria.Nitrosopumilales.Nitrosopumilaceae.	1	default.to.1
ASV_3448	Bacteria	Chloroflexi	Dehalococcoidia	SAR202 clade			Bacteria.Chloroflexi.Dehalococcoidia.SAR202 clade..	1	default.to.1
ASV_5306	Bacteria	Proteobacteria	Alphaproteobacteria	Sphingomonadales	Sphingomonadaceae	Sphingopyxis	Bacteria.Proteobacteria.Alphaproteobacteria.Sphingomonadales.Sphingomonadaceae.Sphingopyxis	1.05998	exact
ASV_5308	Archaea	Thermoplasmatota	Thermoplasmata	Marine Group II			Archaea.Thermoplasmatota.Thermoplasmata.Marine Group II..	1	default.to.1
ASV_1234	Bacteria	Bdellovibrionota	Bdellovibrionia	Bacteriovoracales	Bacteriovoracaceae	Peredibacter	Bacteria.Bdellovibrionota.Bdellovibrionia.Bacteriovoracales.Bacteriovoracaceae.Peredibacter	1	exact
ASV_3715	Bacteria	Verrucomicrobiota	Verrucomicrobiae	Opitutales	Puniceicoccaceae	Puniceicoccus	Bacteria.Verrucomicrobiota.Verrucomicrobiae.Opitutales.Puniceicoccaceae.Puniceicoccus	1	default.to.1
ASV_4191	Bacteria	Proteobacteria	Alphaproteobacteria	Rhodospirillales	Magnetospiraceae		Bacteria.Proteobacteria.Alphaproteobacteria.Rhodospirillales.Magnetospiraceae.	2.23562	from.order
ASV_4985	Bacteria	Planctomycetota	Planctomycetes				Bacteria.Planctomycetota.Planctomycetes...	1	default.to.1
ASV_1277	Archaea	Crenarchaeota	Nitrososphaeria	Nitrosopumilales	Nitrosopumilaceae		Archaea.Crenarchaeota.Nitrososphaeria.Nitrosopumilales.Nitrosopumilaceae.	1	default.to.1
ASV_3980	Archaea	Thermoplasmatota	Thermoplasmata	Marine Group II			Archaea.Thermoplasmatota.Thermoplasmata.Marine Group II..	1	default.to.1
ASV_4134	Bacteria	Proteobacteria	Alphaproteobacteria	Rickettsiales	SM2D12		Bacteria.Proteobacteria.Alphaproteobacteria.Rickettsiales.SM2D12.	1	from.order
ASV_4821	Bacteria	Proteobacteria	Alphaproteobacteria	Rhodospirillales	Magnetospiraceae	Magnetospira	Bacteria.Proteobacteria.Alphaproteobacteria.Rhodospirillales.Magnetospiraceae.Magnetospira	2.23562	from.order
ASV_5320	Bacteria	Proteobacteria	Gammaproteobacteria	Pseudomonadales	Saccharospirillaceae	Oleibacter	Bacteria.Proteobacteria.Gammaproteobacteria.Pseudomonadales.Saccharospirillaceae.Oleibacter	4.73842	exact
ASV_1494	Bacteria	Bacteroidota	Bacteroidia	Flavobacteriales	Flavobacteriaceae	NS2b marine group	Bacteria.Bacteroidota.Bacteroidia.Flavobacteriales.Flavobacteriaceae.NS2b marine group	1	default.to.1
ASV_3356	Archaea	Crenarchaeota	Nitrososphaeria	Nitrosopumilales	Nitrosopumilaceae		Archaea.Crenarchaeota.Nitrososphaeria.Nitrosopumilales.Nitrosopumilaceae.	1	default.to.1
ASV_4289	Bacteria	Planctomycetota	Planctomycetes	Pirellulales	Pirellulaceae	Rhodopirellula	Bacteria.Planctomycetota.Planctomycetes.Pirellulales.Pirellulaceae.Rhodopirellula	1	exact
ASV_4768	Bacteria	Marinimicrobia (SAR406 clade)					Bacteria.Marinimicrobia (SAR406 clade)....	1	default.to.1
ASV_1066	Bacteria	Bacteroidota	Bacteroidia	Flavobacteriales	Flavobacteriaceae	Leeuwenhoekiella	Bacteria.Bacteroidota.Bacteroidia.Flavobacteriales.Flavobacteriaceae.Leeuwenhoekiella	1	exact
ASV_4436	Bacteria	Nitrospinota	Nitrospinia	Nitrospinales	Nitrospinaceae	Nitrospina	Bacteria.Nitrospinota.Nitrospinia.Nitrospinales.Nitrospinaceae.Nitrospina	1	exact
ASV_470	Archaea	Crenarchaeota	Nitrososphaeria	Nitrosopumilales	Nitrosopumilaceae	Candidatus Nitrosopumilus	Archaea.Crenarchaeota.Nitrososphaeria.Nitrosopumilales.Nitrosopumilaceae.Candidatus Nitrosopumilus	1	default.to.1
ASV_3043	Archaea	Crenarchaeota	Nitrososphaeria	Nitrosopumilales	Nitrosopumilaceae		Archaea.Crenarchaeota.Nitrososphaeria.Nitrosopumilales.Nitrosopumilaceae.	1	default.to.1
ASV_4281	Bacteria	Planctomycetota	OM190				Bacteria.Planctomycetota.OM190...	1	default.to.1
ASV_2996	Bacteria	Chloroflexi	Dehalococcoidia	SAR202 clade			Bacteria.Chloroflexi.Dehalococcoidia.SAR202 clade..	1	default.to.1
ASV_5350	Bacteria	Margulisbacteria					Bacteria.Margulisbacteria....	1	default.to.1
ASV_2069	Archaea	Crenarchaeota	Nitrososphaeria	Nitrosopumilales	Nitrosopumilaceae		Archaea.Crenarchaeota.Nitrososphaeria.Nitrosopumilales.Nitrosopumilaceae.	1	default.to.1
ASV_5144	Bacteria	Marinimicrobia (SAR406 clade)					Bacteria.Marinimicrobia (SAR406 clade)....	1	default.to.1
ASV_1408	Archaea	Crenarchaeota	Nitrososphaeria	Nitrosopumilales	Nitrosopumilaceae		Archaea.Crenarchaeota.Nitrososphaeria.Nitrosopumilales.Nitrosopumilaceae.	1	default.to.1
ASV_2486	Archaea	Crenarchaeota	Nitrososphaeria	Nitrosopumilales	Nitrosopumilaceae		Archaea.Crenarchaeota.Nitrososphaeria.Nitrosopumilales.Nitrosopumilaceae.	1	default.to.1
ASV_2742	Bacteria	Bacteroidota	Bacteroidia	Flavobacteriales	NS9 marine group		Bacteria.Bacteroidota.Bacteroidia.Flavobacteriales.NS9 marine group.	1	default.to.1
ASV_3115	Bacteria	Actinobacteriota	Acidimicrobiia	Microtrichales	Microtrichaceae	Sva0996 marine group	Bacteria.Actinobacteriota.Acidimicrobiia.Microtrichales.Microtrichaceae.Sva0996 marine group	1	default.to.1
ASV_5368	Archaea	Thermoplasmatota	Thermoplasmata	Marine Group II			Archaea.Thermoplasmatota.Thermoplasmata.Marine Group II..	1	default.to.1
ASV_5369	Bacteria	Firmicutes	Bacilli	Lactobacillales	Streptococcaceae	Streptococcus	Bacteria.Firmicutes.Bacilli.Lactobacillales.Streptococcaceae.Streptococcus	5.2592	exact
ASV_1942	Bacteria	Planctomycetota	Planctomycetes	Pirellulales	Pirellulaceae	Blastopirellula	Bacteria.Planctomycetota.Planctomycetes.Pirellulales.Pirellulaceae.Blastopirellula	1	exact
ASV_4379	Bacteria	Bdellovibrionota	Bdellovibrionia	Bdellovibrionales	Bdellovibrionaceae	OM27 clade	Bacteria.Bdellovibrionota.Bdellovibrionia.Bdellovibrionales.Bdellovibrionaceae.OM27 clade	1	default.to.1
ASV_5375	Archaea	Thermoplasmatota	Thermoplasmata	Marine Group II			Archaea.Thermoplasmatota.Thermoplasmata.Marine Group II..	1	default.to.1
ASV_3013	Bacteria	Dependentiae	Babeliae	Babeliales	UBA12409		Bacteria.Dependentiae.Babeliae.Babeliales.UBA12409.	1	default.to.1
ASV_3845	Bacteria	Proteobacteria	Alphaproteobacteria	Defluviicoccales			Bacteria.Proteobacteria.Alphaproteobacteria.Defluviicoccales..	1	default.to.1
ASV_4308	Archaea	Thermoplasmatota	Thermoplasmata	Marine Group II			Archaea.Thermoplasmatota.Thermoplasmata.Marine Group II..	1	default.to.1
ASV_4924	Bacteria	Proteobacteria	Gammaproteobacteria	Steroidobacterales	Woeseiaceae	Woeseia	Bacteria.Proteobacteria.Gammaproteobacteria.Steroidobacterales.Woeseiaceae.Woeseia	1	exact
ASV_5386	Bacteria	Proteobacteria	Alphaproteobacteria	SAR11 clade	Clade II		Bacteria.Proteobacteria.Alphaproteobacteria.SAR11 clade.Clade II.	1	default.to.1
ASV_2838	Archaea	Thermoplasmatota	Thermoplasmata	Marine Group II			Archaea.Thermoplasmatota.Thermoplasmata.Marine Group II..	1	default.to.1
ASV_3969	Bacteria	Proteobacteria	Gammaproteobacteria	HOC36			Bacteria.Proteobacteria.Gammaproteobacteria.HOC36..	1	default.to.1
ASV_5167	Bacteria	Marinimicrobia (SAR406 clade)					Bacteria.Marinimicrobia (SAR406 clade)....	1	default.to.1
ASV_5218	Bacteria	Cyanobacteria	Cyanobacteriia	Synechococcales	Cyanobiaceae	Prochlorococcus_MIT9313	Bacteria.Cyanobacteria.Cyanobacteriia.Synechococcales.Cyanobiaceae.Prochlorococcus_MIT9313	1	default.to.1
ASV_3008	Archaea	Crenarchaeota	Nitrososphaeria	Nitrosopumilales	Nitrosopumilaceae		Archaea.Crenarchaeota.Nitrososphaeria.Nitrosopumilales.Nitrosopumilaceae.	1	default.to.1
ASV_3475	Bacteria	Proteobacteria	Gammaproteobacteria	HOC36			Bacteria.Proteobacteria.Gammaproteobacteria.HOC36..	1	default.to.1
ASV_2358	Bacteria	Marinimicrobia (SAR406 clade)					Bacteria.Marinimicrobia (SAR406 clade)....	1	default.to.1
ASV_2442	Bacteria	Bacteroidota	Bacteroidia	Flavobacteriales	NS9 marine group		Bacteria.Bacteroidota.Bacteroidia.Flavobacteriales.NS9 marine group.	1	default.to.1
ASV_3294	Bacteria	SAR324 clade(Marine group B)					Bacteria.SAR324 clade(Marine group B)....	1	default.to.1
ASV_4795	Archaea	Crenarchaeota	Nitrososphaeria	Nitrosopumilales	Nitrosopumilaceae		Archaea.Crenarchaeota.Nitrososphaeria.Nitrosopumilales.Nitrosopumilaceae.	1	default.to.1
ASV_3061	Bacteria	Proteobacteria	Gammaproteobacteria	UBA10353 marine group			Bacteria.Proteobacteria.Gammaproteobacteria.UBA10353 marine group..	1	default.to.1
ASV_3856	Bacteria	Cyanobacteria	Cyanobacteriia	Synechococcales	Cyanobiaceae	Cyanobium PCC-6307	Bacteria.Cyanobacteria.Cyanobacteriia.Synechococcales.Cyanobiaceae.Cyanobium PCC-6307	1	default.to.1
ASV_5043	Bacteria	Proteobacteria	Alphaproteobacteria	Rhodobacterales	Rhodobacteraceae		Bacteria.Proteobacteria.Alphaproteobacteria.Rhodobacterales.Rhodobacteraceae.	2.47857	from.order
ASV_1407	Bacteria	Proteobacteria	Alphaproteobacteria	Rickettsiales	S25-593		Bacteria.Proteobacteria.Alphaproteobacteria.Rickettsiales.S25-593.	1	from.order
ASV_5084	Bacteria	Marinimicrobia (SAR406 clade)					Bacteria.Marinimicrobia (SAR406 clade)....	1	default.to.1
ASV_5198	Bacteria	Bdellovibrionota	Bdellovibrionia	Bdellovibrionales	Bdellovibrionaceae	OM27 clade	Bacteria.Bdellovibrionota.Bdellovibrionia.Bdellovibrionales.Bdellovibrionaceae.OM27 clade	1	default.to.1
ASV_2084	Bacteria	Chloroflexi	Dehalococcoidia	SAR202 clade			Bacteria.Chloroflexi.Dehalococcoidia.SAR202 clade..	1	default.to.1
ASV_347	Bacteria	Bacteroidota	Bacteroidia	Flavobacteriales	NS9 marine group		Bacteria.Bacteroidota.Bacteroidia.Flavobacteriales.NS9 marine group.	1	default.to.1
ASV_1321	Bacteria	Actinobacteriota	Acidimicrobiia	Actinomarinales	Actinomarinaceae	Candidatus Actinomarina	Bacteria.Actinobacteriota.Acidimicrobiia.Actinomarinales.Actinomarinaceae.Candidatus Actinomarina	1	default.to.1
ASV_1938	Bacteria	Planctomycetota	Phycisphaerae	Phycisphaerales	Phycisphaeraceae	FS140-16B-02 marine group	Bacteria.Planctomycetota.Phycisphaerae.Phycisphaerales.Phycisphaeraceae.FS140-16B-02 marine group	1	default.to.1
ASV_4471	Bacteria	Acidobacteriota	Subgroup 26				Bacteria.Acidobacteriota.Subgroup 26...	1	default.to.1
ASV_4664	Bacteria	Chloroflexi	Dehalococcoidia	SAR202 clade			Bacteria.Chloroflexi.Dehalococcoidia.SAR202 clade..	1	default.to.1
ASV_4851	Bacteria	Chloroflexi	Dehalococcoidia	SAR202 clade			Bacteria.Chloroflexi.Dehalococcoidia.SAR202 clade..	1	default.to.1
ASV_572	Bacteria	Chloroflexi	Dehalococcoidia	SAR202 clade			Bacteria.Chloroflexi.Dehalococcoidia.SAR202 clade..	1	default.to.1
ASV_3174	Bacteria	Planctomycetota	Planctomycetes	Pirellulales	Pirellulaceae	Pir4 lineage	Bacteria.Planctomycetota.Planctomycetes.Pirellulales.Pirellulaceae.Pir4 lineage	1	default.to.1
ASV_3334	Archaea	Crenarchaeota	Nitrososphaeria	Nitrosopumilales	Nitrosopumilaceae		Archaea.Crenarchaeota.Nitrososphaeria.Nitrosopumilales.Nitrosopumilaceae.	1	default.to.1
ASV_3361	Bacteria	Proteobacteria	Alphaproteobacteria	SAR11 clade	Clade I	Clade Ib	Bacteria.Proteobacteria.Alphaproteobacteria.SAR11 clade.Clade I.Clade Ib	1	default.to.1
ASV_4711	Bacteria	Proteobacteria	Gammaproteobacteria	Pseudomonadales	Pseudomonadaceae	Pseudomonas	Bacteria.Proteobacteria.Gammaproteobacteria.Pseudomonadales.Pseudomonadaceae.Pseudomonas	4.88998	exact
ASV_5435	Bacteria	Chloroflexi	Dehalococcoidia	SAR202 clade			Bacteria.Chloroflexi.Dehalococcoidia.SAR202 clade..	1	default.to.1
ASV_1738	Bacteria	Firmicutes	Bacilli	Lactobacillales	Streptococcaceae	Streptococcus	Bacteria.Firmicutes.Bacilli.Lactobacillales.Streptococcaceae.Streptococcus	5.2592	exact
ASV_3586	Bacteria	Bdellovibrionota	Bdellovibrionia	Bdellovibrionales	Bdellovibrionaceae	OM27 clade	Bacteria.Bdellovibrionota.Bdellovibrionia.Bdellovibrionales.Bdellovibrionaceae.OM27 clade	1	default.to.1
ASV_4254	Bacteria	Proteobacteria	Alphaproteobacteria	SAR11 clade			Bacteria.Proteobacteria.Alphaproteobacteria.SAR11 clade..	1	default.to.1
ASV_2857	Bacteria	Proteobacteria	Alphaproteobacteria	SAR11 clade	Clade II		Bacteria.Proteobacteria.Alphaproteobacteria.SAR11 clade.Clade II.	1	default.to.1
ASV_1470	Archaea	Crenarchaeota	Nitrososphaeria	Nitrosopumilales	Nitrosopumilaceae		Archaea.Crenarchaeota.Nitrososphaeria.Nitrosopumilales.Nitrosopumilaceae.	1	default.to.1
ASV_2491	Bacteria	Proteobacteria	Alphaproteobacteria	SAR11 clade	Clade II		Bacteria.Proteobacteria.Alphaproteobacteria.SAR11 clade.Clade II.	1	default.to.1
ASV_3181	Bacteria	Dadabacteria	Dadabacteriia	Dadabacteriales			Bacteria.Dadabacteria.Dadabacteriia.Dadabacteriales..	1	default.to.1
ASV_4359	Bacteria	Chloroflexi	Dehalococcoidia	SAR202 clade			Bacteria.Chloroflexi.Dehalococcoidia.SAR202 clade..	1	default.to.1
ASV_174	Bacteria	Proteobacteria	Gammaproteobacteria	Pseudomonadales	Moraxellaceae	Acinetobacter	Bacteria.Proteobacteria.Gammaproteobacteria.Pseudomonadales.Moraxellaceae.Acinetobacter	6.16808	exact
ASV_1472	Bacteria	Proteobacteria	Alphaproteobacteria	SAR11 clade	Clade I	Clade Ia	Bacteria.Proteobacteria.Alphaproteobacteria.SAR11 clade.Clade I.Clade Ia	1	default.to.1
ASV_3758	Bacteria	Proteobacteria	Alphaproteobacteria	SAR11 clade			Bacteria.Proteobacteria.Alphaproteobacteria.SAR11 clade..	1	default.to.1
ASV_4182	Bacteria	Cyanobacteria	Cyanobacteriia	Synechococcales	Cyanobiaceae	Prochlorococcus_MIT9313	Bacteria.Cyanobacteria.Cyanobacteriia.Synechococcales.Cyanobiaceae.Prochlorococcus_MIT9313	1	default.to.1
ASV_4520	Bacteria	Proteobacteria	Alphaproteobacteria	Puniceispirillales	SAR116 clade		Bacteria.Proteobacteria.Alphaproteobacteria.Puniceispirillales.SAR116 clade.	1	default.to.1
ASV_5401	Bacteria	Proteobacteria	Alphaproteobacteria	Rhodospirillales	Magnetospiraceae		Bacteria.Proteobacteria.Alphaproteobacteria.Rhodospirillales.Magnetospiraceae.	2.23562	from.order
ASV_3484	Bacteria	Chloroflexi	Anaerolineae	Anaerolineales	Anaerolineaceae		Bacteria.Chloroflexi.Anaerolineae.Anaerolineales.Anaerolineaceae.	1.49981	from.order
ASV_3528	Archaea	Thermoplasmatota	Thermoplasmata	Marine Group II			Archaea.Thermoplasmatota.Thermoplasmata.Marine Group II..	1	default.to.1
ASV_3947	Bacteria	Nitrospinota	Nitrospinia	Nitrospinales	Nitrospinaceae	Nitrospina	Bacteria.Nitrospinota.Nitrospinia.Nitrospinales.Nitrospinaceae.Nitrospina	1	exact
ASV_4169	Bacteria	Bacteroidota	Bacteroidia	Flavobacteriales	Flavobacteriaceae	Zunongwangia	Bacteria.Bacteroidota.Bacteroidia.Flavobacteriales.Flavobacteriaceae.Zunongwangia	1	exact
ASV_4603	Bacteria	Proteobacteria	Alphaproteobacteria	Thalassobaculales	Nisaeaceae	OM75 clade	Bacteria.Proteobacteria.Alphaproteobacteria.Thalassobaculales.Nisaeaceae.OM75 clade	1	default.to.1
ASV_3131	Bacteria	Proteobacteria	Alphaproteobacteria	SAR11 clade	Clade I	Clade Ib	Bacteria.Proteobacteria.Alphaproteobacteria.SAR11 clade.Clade I.Clade Ib	1	default.to.1
ASV_5488	Bacteria	Bacteroidota	Bacteroidia	Flavobacteriales	NS9 marine group		Bacteria.Bacteroidota.Bacteroidia.Flavobacteriales.NS9 marine group.	1	default.to.1
ASV_3090	Bacteria	Chloroflexi	N9D0				Bacteria.Chloroflexi.N9D0...	1	default.to.1
ASV_2074	Bacteria	Proteobacteria	Alphaproteobacteria	Rhodospirillales	AEGEAN-169 marine group		Bacteria.Proteobacteria.Alphaproteobacteria.Rhodospirillales.AEGEAN-169 marine group.	2.23562	from.order
ASV_4050	Bacteria	Proteobacteria	Gammaproteobacteria	EPR3968-O8a-Bc78			Bacteria.Proteobacteria.Gammaproteobacteria.EPR3968-O8a-Bc78..	1	default.to.1
ASV_2283	Bacteria	Proteobacteria	Alphaproteobacteria	AT-s3-44			Bacteria.Proteobacteria.Alphaproteobacteria.AT-s3-44..	1	default.to.1
ASV_2616	Bacteria	Proteobacteria	Alphaproteobacteria	Rickettsiales	S25-593		Bacteria.Proteobacteria.Alphaproteobacteria.Rickettsiales.S25-593.	1	from.order
ASV_4166	Bacteria	Proteobacteria	Gammaproteobacteria	Pseudomonadales	SAR86 clade		Bacteria.Proteobacteria.Gammaproteobacteria.Pseudomonadales.SAR86 clade.	4.73842	from.order
ASV_5515	Bacteria	Myxococcota	Myxococcia	Myxococcales	Myxococcaceae	P3OB-42	Bacteria.Myxococcota.Myxococcia.Myxococcales.Myxococcaceae.P3OB-42	1	default.to.1
ASV_1124	Bacteria	Proteobacteria	Gammaproteobacteria	Pseudomonadales	SAR86 clade		Bacteria.Proteobacteria.Gammaproteobacteria.Pseudomonadales.SAR86 clade.	4.73842	from.order
ASV_811	Archaea	Crenarchaeota	Nitrososphaeria	Nitrosopumilales	Nitrosopumilaceae		Archaea.Crenarchaeota.Nitrososphaeria.Nitrosopumilales.Nitrosopumilaceae.	1	default.to.1
ASV_1459	Bacteria	Proteobacteria	Gammaproteobacteria	Pseudomonadales	SAR86 clade		Bacteria.Proteobacteria.Gammaproteobacteria.Pseudomonadales.SAR86 clade.	4.73842	from.order
ASV_3836	Bacteria	Chloroflexi	Dehalococcoidia	SAR202 clade			Bacteria.Chloroflexi.Dehalococcoidia.SAR202 clade..	1	default.to.1
ASV_4444	Bacteria	Proteobacteria	Gammaproteobacteria	Pseudomonadales	Halieaceae	Parahaliea	Bacteria.Proteobacteria.Gammaproteobacteria.Pseudomonadales.Halieaceae.Parahaliea	4.73842	from.order
ASV_5537	Bacteria	Chloroflexi	Dehalococcoidia	SAR202 clade			Bacteria.Chloroflexi.Dehalococcoidia.SAR202 clade..	1	default.to.1
ASV_2187	Bacteria	Proteobacteria	Gammaproteobacteria	Legionellales	Legionellaceae		Bacteria.Proteobacteria.Gammaproteobacteria.Legionellales.Legionellaceae.	1.2146	from.order
ASV_1208	Bacteria	Proteobacteria	Gammaproteobacteria	Pseudomonadales	SAR86 clade		Bacteria.Proteobacteria.Gammaproteobacteria.Pseudomonadales.SAR86 clade.	4.73842	from.order
ASV_2891	Bacteria	Chloroflexi	Dehalococcoidia	SAR202 clade			Bacteria.Chloroflexi.Dehalococcoidia.SAR202 clade..	1	default.to.1
ASV_3064	Bacteria	Proteobacteria	Gammaproteobacteria	Pseudomonadales	SAR86 clade		Bacteria.Proteobacteria.Gammaproteobacteria.Pseudomonadales.SAR86 clade.	4.73842	from.order
ASV_3143	Bacteria	Proteobacteria	Gammaproteobacteria	Pseudomonadales	Marinobacteraceae	Marinobacter	Bacteria.Proteobacteria.Gammaproteobacteria.Pseudomonadales.Marinobacteraceae.Marinobacter	4.73842	exact
ASV_5088	Bacteria	Proteobacteria	Gammaproteobacteria	UBA10353 marine group			Bacteria.Proteobacteria.Gammaproteobacteria.UBA10353 marine group..	1	default.to.1
ASV_5557	Bacteria	PAUC34f					Bacteria.PAUC34f....	1	default.to.1
ASV_2927	Bacteria	Proteobacteria	Alphaproteobacteria	SAR11 clade	Clade I	Clade Ib	Bacteria.Proteobacteria.Alphaproteobacteria.SAR11 clade.Clade I.Clade Ib	1	default.to.1
ASV_3730	Bacteria	Bdellovibrionota	Bdellovibrionia	Bdellovibrionales	Bdellovibrionaceae	OM27 clade	Bacteria.Bdellovibrionota.Bdellovibrionia.Bdellovibrionales.Bdellovibrionaceae.OM27 clade	1	default.to.1
ASV_3882	Bacteria	Bacteroidota	Bacteroidia	Flavobacteriales	Cryomorphaceae	NS10 marine group	Bacteria.Bacteroidota.Bacteroidia.Flavobacteriales.Cryomorphaceae.NS10 marine group	1	default.to.1
[truncated: 22,897 more rows]
